# Supplementary material for: Different revegetation types alter soil physical-chemical characteristics and fungal community in the Baishilazi Nature Reserve
Source: PeerJ. 2019 Jan 11;6:e6251. doi: 10.7717/peerj.6251 (PMC6330947; doi:10.7717/peerj.6251)
Supplement: Supplemental Information 1 — JM: Juglans mandshurica; QM: Quercus mongolica; CB: Conifer-broadleaf forest; LG: Larix gmelinii; PK: Pinus koraiensis. File 1 applied for data analyses and preparation for Figure 5, Figure 7, Figure 8, Table 3 and Table 4. [file peerj-07-6251-s001.xls]

## Sheet: otu_even_depth
OTU ID	CB1	CB2	CB3	LG1	LG2	LG3	PK1	PK2	PK3	QM1	QM2	QM3	JM1	JM2	JM3
otu19645	14	18	25	90	280	42	224	297	135	75	103	30	1233	0	1870
otu14156	0	0	0	2	0	0	0	0	0	8436	105	6033	12	18	27
otu7592	0	0	0	0	0	0	0	0	0	0	0	0	0	0	76
otu18119	19	9	8	0	0	0	11	45	0	0	0	0	0	0	0
otu11274	0	0	0	0	0	0	0	0	0	0	0	2	0	0	46
otu10092	55	5	164	426	1181	110	545	541	105	57	196	69	262	51	328
otu19356	0	0	0	20	0	0	3328	285	1697	0	0	0	0	0	0
otu9512	0	0	0	0	0	0	0	0	0	0	7656	1952	44	17	60
otu502	0	0	0	0	0	0	2113	648	1977	0	0	0	0	0	0
otu14129	3	0	0	3597	3	2012	0	0	11	0	0	0	0	0	0
otu12974	100	42	30	537	62	224	1312	275	282	42	0	0	138	73	27
otu3455	63	76	79	286	72	313	844	90	358	34	66	98	36	98	4
otu2075	0	2	6	0	0	0	1441	490	1249	9	0	0	0	0	0
otu17909	1185	485	976	0	2	9	2	198	31	0	5	3	2	0	0
otu9763	0	1	0	2471	531	1386	17	0	12	0	0	0	0	0	0
otu136	68	38	20	16	17	49	139	100	141	55	86	99	1167	234	695
otu606	835	816	520	42	94	50	477	110	383	0	0	2	0	0	0
otu15856	37	68	32	62	32	161	433	169	171	37	0	22	101	126	36
otu6615	2	31	23	1401	1566	1608	0	0	0	0	0	0	0	0	0
otu8202	0	6	0	0	0	0	58	1696	142	66	0	97	35	69	121
otu5446	3	7	2	0	0	0	0	19	23	0	0	0	0	0	16
otu640	64	6	69	0	0	0	0	0	0	0	0	0	0	0	0
otu5237	3698	38	1651	0	0	19	27	0	0	0	0	0	0	0	0
otu18969	255	254	72	6	34	0	0	0	0	32	28	50	700	538	534
otu12573	0	0	0	58	0	9	928	255	755	0	0	0	0	0	0
otu15503	0	2	11	12	33	0	11	67	1341	119	3	28	66	233	51
otu17241	0	122	63	687	610	587	0	0	18	0	0	0	0	0	0
otu11250	0	0	0	92	33	0	214	145	148	96	10	51	146	0	131
otu13935	145	267	120	23	17	18	25	154	85	69	19	90	55	7	47
otu15418	65	97	96	0	0	2	0	0	0	6	0	6	0	0	0
otu6101	138	350	139	10	0	8	28	411	203	95	13	133	39	0	15
otu772	0	0	0	0	0	0	0	0	0	1842	4	1659	13	0	7
otu17655	45	76	24	86	23	93	590	29	82	22	2	0	84	94	43
otu8077	0	0	0	598	81	364	328	452	266	0	0	0	0	0	0
otu2107	6	26	5	9	8	12	107	247	167	64	27	79	286	16	140
otu10844	4	0	0	30	0	24	204	190	88	76	3	59	286	0	288
otu7921	0	2	2	0	0	3	0	0	0	0	0	0	0	5	0
otu9833	5	1586	830	0	0	0	0	0	0	0	0	0	0	0	0
otu12626	0	0	0	0	0	11	0	0	0	0	0	0	0	0	0
otu10235	25	17	10	41	0	34	105	266	140	26	88	49	635	87	217
otu9374	810	788	1256	0	0	2	0	0	0	0	0	0	0	0	0
otu8798	0	0	0	0	0	0	869	0	698	0	0	0	0	0	0
otu16483	3	0	4	0	0	0	0	0	0	0	0	0	0	0	0
otu8426	586	18	354	864	250	263	0	0	0	0	0	0	0	0	0
otu615	0	2	4	15	0	12	0	59	153	0	0	14	0	45	25
otu14131	0	0	0	0	14	8	734	5	736	0	0	0	0	0	0
otu2120	15	19	7	135	26	299	361	128	76	8	0	6	84	28	28
otu571	0	0	0	9	1547	1168	2	0	43	0	0	0	0	0	0
otu8132	6	0	2	40	29	37	37	251	94	52	68	73	175	24	207
otu1790	0	0	0	0	0	0	0	0	0	0	0	0	0	0	0
otu11986	0	1	0	0	0	0	0	0	0	1010	367	462	4	4	19
otu18835	0	2	11	0	0	0	0	0	0	0	4	0	0	0	0
otu9903	39	16	83	145	497	2	199	25	0	0	121	9	0	57	122
otu14826	247	27	73	0	20	0	31	0	0	0	0	0	0	0	0
otu18577	23	36	14	0	0	7	0	0	1	2	0	7	90	58	255
otu7868	49	71	59	9	0	0	5	65	0	86	117	272	303	66	257
otu51	45	81	33	0	0	0	45	58	8	0	0	0	0	0	8
otu467	0	0	0	0	0	0	0	0	0	0	0	0	0	0	0
otu3748	0	0	0	63	595	434	0	195	20	0	0	0	0	0	0
otu2817	46	59	35	19	12	17	0	75	28	117	94	221	285	231	291
otu11726	0	4	0	28	0	0	0	0	13	0	18	0	9	20	0
otu15852	46	54	44	51	18	79	0	0	63	27	29	66	269	136	347
otu1472	0	0	0	0	0	0	0	909	127	0	0	0	0	0	0
otu9920	0	0	3	53	1057	893	0	0	63	20	0	0	3	0	0
otu15177	16	6	10	23	46	84	0	31	5	248	55	188	321	146	150
otu16460	0	0	0	0	0	0	0	0	0	0	1003	431	11	0	0
otu15674	18	2	4	9	22	97	53	151	28	298	47	173	332	31	101
otu12186	0	1	4	152	1286	639	0	0	0	0	0	0	0	0	0
otu20468	10	0	5	19	78	12	19	0	14	24	2	6	11	0	155
otu2893	0	0	0	111	1085	715	6	3	14	0	0	0	0	0	0
otu18285	0	44	8	0	0	0	0	0	0	0	0	2	0	15	0
otu9133	0	0	0	0	0	0	0	0	0	0	0	0	0	0	0
otu5776	101	188	176	103	346	121	28	0	0	0	0	3	17	18	0
otu11880	0	0	0	0	1058	868	10	0	16	0	0	0	0	0	0
otu2283	0	0	0	368	703	420	87	0	18	2	0	0	0	0	0
otu14926	0	0	3	0	0	0	0	0	0	0	0	0	0	0	15
otu9960	3	518	794	0	0	0	0	44	0	0	0	0	0	13	0
otu8870	0	0	0	572	188	523	12	56	18	0	0	0	0	0	8
otu20149	0	0	0	0	0	0	0	0	0	0	0	0	0	0	5
otu2148	0	0	0	0	0	0	0	0	0	0	0	0	731	60	493
otu8182	0	0	0	0	0	0	0	0	0	0	0	0	0	0	0
otu2906	116	12	3	0	0	0	0	0	0	0	523	302	0	0	0
otu3171	3	800	526	1	0	0	0	0	0	0	0	5	0	0	0
otu18956	0	3	0	424	487	404	3	25	9	0	0	0	0	0	10
otu12175	0	0	0	0	0	0	425	111	331	0	0	0	0	0	0
otu3067	4	847	324	39	0	0	0	0	0	0	0	0	0	0	0
otu6998	0	6	0	3	0	3	5	2	8	0	6	2	616	66	447
otu4759	3	0	4	13	14	21	0	259	100	28	12	12	66	11	62
otu14731	0	0	0	0	0	0	0	4	0	0	0	0	0	0	0
otu17721	559	327	468	0	115	29	0	0	0	0	0	0	0	31	0
otu12630	0	0	0	0	0	0	0	0	0	794	0	633	0	0	0
otu12781	30	57	22	24	21	66	84	27	63	31	75	11	79	2	12
otu11723	33	31	14	13	59	58	74	71	43	5	25	4	170	101	131
otu6591	5	0	0	10	0	0	0	0	0	16	7	41	52	8	52
otu14910	2	30	20	0	0	0	40	14	36	0	5	8	45	129	16
otu17020	712	261	504	0	0	0	0	0	0	0	0	0	0	0	0
otu13747	19	5	5	88	45	87	200	44	152	0	13	4	0	0	1
otu15963	34	0	7	0	0	0	0	0	0	0	0	0	0	0	1
otu13945	0	0	0	816	0	58	0	0	0	0	0	0	0	0	0
otu6421	16	6	0	54	28	0	268	20	69	18	3	0	5	7	3
otu8187	0	3	0	11	0	0	72	1	0	0	0	2	0	9	2
otu8821	0	0	0	0	0	0	0	0	0	0	0	0	0	0	0
otu20034	0	0	0	0	0	0	0	0	0	0	0	0	0	0	0
otu11538	0	546	101	0	0	0	0	0	0	0	0	0	0	154	160
otu18728	22	20	20	0	0	0	8	0	0	176	45	130	0	0	0
otu17141	24	8	28	6	0	2	0	0	0	5	0	31	111	116	265
otu750	55	208	119	0	0	0	0	0	0	22	0	0	0	0	0
otu9845	0	451	280	0	0	0	26	0	0	0	0	0	0	0	0
otu7478	56	125	66	27	31	0	0	0	36	59	13	17	99	95	36
otu4230	0	0	0	0	0	0	0	104	11	0	0	98	0	0	0
otu14866	0	0	0	0	0	21	0	0	0	0	0	4	0	0	0
otu17271	782	44	227	0	0	0	0	0	0	0	0	0	0	0	0
otu2486	0	0	0	24	51	40	0	0	0	25	0	0	330	118	231
otu18137	0	0	0	0	0	0	8	0	0	0	0	0	0	0	6
otu4411	4	411	586	0	0	0	0	0	0	0	17	0	0	0	0
otu15919	8	10	19	34	56	0	0	117	37	3	22	7	1	305	2
otu17708	0	0	0	0	0	0	0	0	0	0	0	0	0	0	0
otu4840	183	325	111	0	50	20	0	0	0	0	0	0	0	0	0
otu2713	3	29	11	98	9	94	104	103	30	8	0	19	38	50	30
otu18832	61	29	44	34	71	48	37	31	97	42	37	27	131	22	85
otu2313	34	39	43	15	39	37	61	0	20	0	26	11	92	140	59
otu9369	353	313	397	0	0	0	7	0	0	0	0	0	0	0	0
otu18013	0	0	0	0	0	0	0	70	0	0	0	0	0	0	0
otu2622	0	0	0	0	0	0	0	0	0	0	0	0	0	0	0
otu16182	0	0	0	468	27	287	0	0	0	0	0	0	1	21	0
otu13189	0	5	12	13	33	29	0	30	10	0	0	16	0	246	2
otu1588	0	0	0	0	0	0	75	252	134	0	0	0	0	0	7
otu4123	41	174	77	0	0	0	67	101	184	0	0	0	0	0	0
otu10406	104	115	51	30	61	51	1	0	0	0	0	3	0	0	0
otu19273	0	0	0	16	0	0	130	81	139	0	0	0	0	0	6
otu4576	319	98	80	0	0	0	92	5	180	8	0	0	0	0	0
otu16327	2	18	8	0	0	0	0	19	0	0	0	10	57	118	26
otu1930	191	280	378	0	0	0	0	0	0	0	0	5	0	0	0
otu1150	11	17	6	5	5	6	6	36	25	16	0	0	116	30	151
otu16569	0	0	0	0	0	0	0	0	0	0	0	3	4	1117	0
otu6599	0	0	0	1	833	210	0	0	13	0	0	0	0	39	0
otu16540	16	38	27	0	0	2	5	1	32	0	0	0	0	0	5
otu11950	0	0	0	0	0	0	0	0	0	0	898	189	9	0	0
otu5422	0	2	0	29	25	0	0	217	122	19	4	4	0	9	0
otu6201	0	0	0	0	0	0	0	0	0	0	0	0	0	0	0
otu1241	38	26	12	6	0	0	66	181	200	0	0	0	0	0	0
otu16785	0	0	0	0	0	0	0	0	0	0	0	0	404	80	255
otu8557	36	491	246	0	0	0	0	0	0	0	0	0	0	0	0
otu9633	24	52	39	0	28	18	0	44	22	4	0	6	7	14	23
otu5534	0	0	0	3	0	0	0	0	0	297	305	299	15	5	24
otu11342	0	20	0	0	0	0	0	0	0	142	437	175	0	0	17
otu17240	0	6	8	20	0	28	17	27	43	52	41	39	112	64	0
otu1500	21	9	3	80	39	85	0	13	79	0	0	8	106	52	81
otu6589	0	52	20	1	0	3	0	0	0	0	0	0	0	0	0
otu3877	9	29	2	30	9	17	7	0	2	133	24	39	191	81	101
otu2696	0	0	19	180	0	0	3	228	53	0	0	0	0	0	0
otu1482	0	13	12	0	196	156	0	0	0	0	45	19	0	0	3
otu12060	11	6	0	95	0	0	0	29	38	13	8	3	22	20	14
otu5630	0	0	0	0	0	0	0	0	0	0	0	0	0	0	0
otu13481	10	15	0	0	0	0	0	30	0	0	0	0	259	147	155
otu1847	0	0	5	0	0	0	0	0	0	8	14	3	155	2	319
otu3872	0	0	0	0	0	0	0	0	0	0	0	0	0	0	0
otu3566	0	242	77	19	0	0	0	0	0	0	0	0	0	0	0
otu14435	29	20	12	0	0	0	106	123	180	0	0	0	0	0	0
otu14195	0	72	589	2	153	11	0	0	0	0	0	0	0	0	0
otu17658	0	0	0	0	0	0	0	0	0	0	0	0	0	0	1
otu7550	0	2	0	0	3	0	7	0	12	0	0	0	0	7	0
otu19477	236	236	254	0	0	0	0	0	0	11	0	0	0	0	0
otu6760	79	0	35	0	0	0	0	0	0	0	0	0	0	0	5
otu18019	0	7	11	21	59	0	23	0	57	0	0	0	151	37	0
otu15757	0	0	0	0	0	0	0	0	0	90	29	46	34	44	52
otu8194	50	53	48	54	74	91	20	14	18	5	14	18	0	11	0
otu15105	158	11	42	0	0	0	0	0	0	296	0	259	25	0	0
otu17105	0	0	0	26	17	16	8	202	67	0	0	0	0	15	11
otu11904	0	0	0	0	0	0	0	0	0	0	0	0	175	193	209
otu4182	5	4	14	0	0	2	0	40	6	6	0	2	82	0	76
otu8940	0	0	0	0	0	0	0	0	0	0	551	273	31	0	0
otu5617	4	167	119	26	0	0	0	0	0	0	0	0	0	0	0
otu6767	2	9	31	0	0	0	0	0	0	5	180	60	21	9	0
otu6486	0	3	0	16	0	0	0	0	18	0	0	0	2	534	0
otu595	22	16	12	20	0	18	22	45	15	4	0	0	0	0	0
otu8369	35	38	28	4	4	3	0	0	32	25	6	14	56	2	72
otu9679	114	141	104	0	0	0	41	86	20	0	0	0	0	0	0
otu7454	0	0	0	0	0	0	0	0	0	0	0	0	0	0	0
otu17042	0	1	0	0	321	182	20	11	84	0	0	0	0	0	0
otu4640	0	0	0	35	63	0	0	0	0	0	0	0	3	223	47
otu15968	158	3	90	0	0	0	0	0	0	0	0	0	203	45	151
otu7632	344	212	129	0	2	0	0	0	0	0	0	0	0	0	0
otu1034	86	273	136	3	0	8	6	16	4	0	0	0	0	0	0
otu2436	8	4	0	51	40	69	0	15	28	0	0	8	80	111	66
otu1955	0	0	0	0	0	0	0	0	0	451	8	176	0	0	0
otu2334	0	0	0	0	105	56	24	0	22	152	97	117	0	0	0
otu15605	151	75	448	0	0	0	0	0	0	0	16	0	0	0	0
otu15103	0	0	0	0	0	3	0	0	15	0	0	0	0	0	0
otu2269	0	0	0	0	0	0	0	0	0	0	433	311	0	0	0
otu18775	2	0	0	0	0	9	0	0	0	8	0	10	17	27	56
otu16353	0	0	0	0	0	0	13	26	238	0	0	0	17	0	0
otu18812	0	14	9	2	17	0	15	27	26	19	0	13	9	52	0
otu124	30	36	35	18	83	15	6	26	8	21	26	8	35	13	34
otu12722	0	0	0	34	0	0	0	235	0	0	0	0	21	0	14
otu13343	20	35	16	17	6	20	21	49	46	5	3	5	0	0	18
otu3820	0	218	75	0	0	0	23	0	0	0	0	0	0	0	1
otu11100	0	23	3	0	0	0	0	0	0	0	0	0	0	0	0
otu1573	12	24	5	0	0	0	30	63	71	0	43	60	0	0	13
otu8440	2	15	15	0	0	0	0	115	0	2	21	17	0	0	26
otu7949	13	253	91	3	0	0	20	0	0	0	0	0	0	0	0
otu1492	364	5	224	0	0	0	0	0	0	6	21	0	0	0	0
otu8072	0	0	0	0	0	0	0	0	0	0	0	0	127	414	52
otu4087	0	5	6	55	36	13	0	21	26	0	33	0	1	77	0
otu13765	17	10	8	23	29	80	0	0	12	8	0	10	16	0	2
otu2315	0	1	0	4	0	0	0	0	59	0	0	0	39	23	27
otu17552	7	0	2	18	31	0	0	43	168	0	0	11	22	0	31
otu7000	0	0	0	0	0	0	0	0	0	20	242	87	46	40	57
otu9495	27	0	0	0	0	0	0	0	0	25	17	3	0	0	6
otu4769	0	12	4	16	0	0	54	21	74	0	0	0	9	23	0
otu14514	6	0	0	12	398	50	0	0	0	0	0	0	0	0	0
otu6774	2	278	132	1	0	0	0	0	7	0	0	0	0	0	0
otu19046	262	1	117	14	26	41	0	0	0	96	18	56	0	0	0
otu20014	11	3	4	7	6	7	0	52	0	0	0	0	35	9	16
otu14286	35	4	34	0	27	0	0	123	0	4	0	19	0	0	0
otu8473	90	90	52	15	14	44	3	0	0	0	25	0	0	0	0
otu19644	24	0	0	0	0	0	0	0	0	0	0	0	0	0	0
otu14254	9	7	4	3	0	0	0	0	0	0	0	0	0	0	0
otu13650	0	0	0	0	0	0	0	0	0	0	0	0	0	9	0
otu4826	56	112	8	0	24	74	10	0	26	0	0	0	0	8	0
otu3334	18	33	11	0	0	0	4	58	5	8	0	13	33	0	55
otu17558	0	11	2	16	45	39	0	36	69	1	8	2	0	129	0
otu18202	0	42	81	0	315	108	16	0	0	0	0	0	0	0	0
otu18172	0	4	3	21	0	2	0	0	0	84	0	33	36	63	0
otu2444	11	10	17	35	44	8	81	0	10	14	8	2	5	31	10
otu4869	25	3	4	9	0	16	0	38	0	53	71	45	0	29	17
otu15238	2	123	21	0	0	0	1	0	2	0	0	0	0	0	0
otu223	8	0	12	5	0	0	0	0	0	4	8	3	0	0	0
otu6887	86	19	50	0	0	0	0	0	0	0	16	0	0	48	6
otu19043	0	0	0	0	0	0	0	0	0	0	17	3	98	55	95
otu3781	0	9	0	6	0	0	0	19	1	7	2	3	22	0	51
otu20019	0	0	0	0	0	5	0	0	205	34	0	3	0	12	0
otu6090	0	0	6	222	0	179	0	0	0	0	0	0	0	0	0
otu4108	0	0	0	81	196	76	0	0	0	0	0	0	0	0	0
otu12314	0	0	0	0	0	0	48	148	42	0	0	0	0	0	0
otu19299	40	44	10	8	0	7	0	15	5	32	14	16	42	11	97
otu15121	3	259	136	0	0	0	0	0	0	0	0	0	0	0	0
otu13970	0	1	0	0	0	0	0	115	33	15	0	0	0	0	54
otu5268	0	6	0	0	0	0	0	0	0	0	0	0	0	0	5
otu3274	0	3	0	0	0	0	0	0	0	0	0	0	0	0	1
otu16556	0	0	0	20	48	0	0	27	20	13	9	0	70	156	3
otu16861	2	7	0	22	0	26	87	0	0	0	0	0	2	72	15
otu6066	0	0	0	0	0	0	0	0	0	0	0	0	0	0	0
otu2212	0	0	0	196	26	145	3	11	3	0	2	0	0	0	0
otu1969	0	0	0	0	0	0	0	0	0	0	410	112	1	27	0
otu13106	0	127	48	0	0	0	0	0	0	0	0	0	0	0	0
otu11453	0	0	0	0	0	0	0	0	0	0	294	129	0	0	0
otu2600	0	254	136	0	0	0	0	0	0	0	0	0	0	0	0
otu17723	0	0	0	0	0	0	0	0	0	203	109	163	0	0	0
otu17336	0	0	0	0	21	55	0	0	11	0	0	0	141	57	112
otu20307	13	13	23	10	0	41	0	0	0	84	20	165	0	0	1
otu4155	40	0	3	0	0	0	66	55	13	0	0	0	0	0	2
otu17589	0	0	0	6	14	10	37	2	5	0	0	0	16	0	18
otu18788	0	0	0	0	0	0	0	0	0	0	0	0	92	313	35
otu2952	95	28	61	0	0	0	0	0	0	0	0	0	0	0	0
otu6851	0	0	0	0	0	0	0	0	0	0	0	0	0	0	0
otu19772	11	14	0	4	0	21	2	24	0	22	78	0	11	161	11
otu11564	0	0	0	0	0	0	0	0	0	100	129	163	36	0	0
otu18740	35	46	26	2	0	0	4	0	1	16	2	2	0	0	0
otu13230	332	52	91	0	0	0	0	0	0	0	0	0	0	0	0
otu1639	0	0	0	0	0	3	0	33	0	0	24	0	134	54	37
otu16335	5	1	6	0	0	0	0	0	0	15	18	24	95	7	46
otu2371	23	14	5	6	12	4	5	0	16	13	17	12	18	2	3
otu5184	0	7	5	0	0	0	20	129	14	0	0	7	27	0	0
otu10739	303	42	38	0	0	0	0	0	0	0	0	0	0	0	0
otu15915	38	82	20	0	0	0	0	0	0	5	0	14	0	18	1
otu16224	0	0	0	263	0	0	0	0	0	0	0	0	0	0	0
otu8000	0	0	0	0	0	0	0	0	0	0	422	54	0	0	0
otu792	43	36	61	43	64	86	0	0	0	0	0	0	0	0	0
otu10363	0	1	2	0	6	0	0	33	0	0	3	0	125	0	97
otu15834	0	0	0	0	0	0	0	0	0	0	0	0	0	0	0
otu10910	0	0	0	0	0	0	0	0	0	0	0	0	0	0	311
otu2561	7	9	5	0	0	0	10	0	10	0	0	0	0	0	0
otu17329	195	19	53	0	6	0	0	28	25	25	0	49	0	0	0
otu9746	7	0	0	0	0	0	0	0	0	0	0	0	34	221	25
otu8681	11	0	0	5	13	25	0	0	0	21	0	0	0	0	3
otu279	0	0	7	0	0	0	0	116	69	0	0	0	0	0	0
otu11119	0	0	0	29	0	86	19	9	15	0	0	0	0	0	14
otu19621	5	8	0	0	0	0	0	43	12	21	45	24	13	2	0
otu19231	0	0	0	0	0	0	0	0	0	106	63	134	0	31	16
otu260	0	5	0	16	4	20	21	35	38	0	0	0	9	10	33
otu9205	4	160	82	0	0	0	56	0	0	0	0	0	0	0	0
otu17745	10	2	13	16	0	19	40	15	23	0	8	0	4	0	0
otu13729	21	2	8	0	0	0	0	0	0	230	4	85	0	0	0
otu17769	11	2	5	0	0	2	0	30	0	20	11	26	62	25	22
otu5708	109	26	32	0	0	0	0	0	0	0	0	0	47	85	0
otu17427	9	17	25	0	0	0	100	27	55	0	0	0	0	0	0
otu19734	3	224	65	0	0	0	0	0	0	0	0	0	0	0	0
otu7014	0	0	12	0	0	0	0	0	0	0	11	0	0	0	0
otu13715	0	8	0	39	7	68	0	33	75	8	0	0	0	0	0
otu18394	4	4	3	0	0	0	0	70	0	31	20	34	0	0	0
otu2920	0	113	77	0	0	0	0	0	0	0	0	2	0	34	80
otu3924	0	0	0	234	0	0	0	0	0	0	0	0	0	0	0
otu9007	34	24	50	0	0	0	16	46	6	0	0	0	0	0	0
otu15375	10	2	3	0	0	0	0	0	26	0	14	0	44	9	27
otu12168	3	32	0	0	1	0	6	0	23	15	2	10	5	0	56
otu9134	6	14	17	12	91	0	0	0	0	0	7	0	0	9	0
otu18630	0	0	0	0	0	0	0	0	0	0	0	0	0	7	0
otu17102	0	12	4	0	108	74	0	0	0	0	32	2	0	10	0
otu7031	2	0	0	9	41	0	0	0	0	0	0	0	0	0	0
otu8073	274	5	155	0	0	0	0	0	0	0	0	0	0	0	0
otu15769	0	0	0	0	0	0	0	113	73	0	0	0	0	0	0
otu15243	0	0	0	0	0	0	65	58	56	0	0	0	0	0	0
otu5541	0	0	0	0	0	0	0	0	0	0	0	0	0	0	0
otu3753	0	0	0	0	0	0	0	0	0	0	0	0	78	69	147
otu4862	0	0	2	0	4	0	43	42	29	11	5	7	9	0	0
otu5705	152	9	126	0	0	0	25	2	11	0	0	2	0	0	0
otu20315	6	8	11	0	0	0	0	137	0	0	0	0	0	0	31
otu784	20	43	18	0	0	13	0	0	0	0	0	0	33	20	46
otu9654	7	11	17	0	0	0	5	9	0	13	0	11	56	0	36
otu9830	0	0	0	0	0	0	0	0	0	0	0	0	0	0	0
otu11799	313	1	111	0	0	0	0	0	0	0	0	0	0	0	0
otu15398	18	129	59	0	29	0	0	0	12	3	12	25	0	0	0
otu9447	0	0	0	0	0	0	0	0	0	0	0	0	0	0	0
otu15295	0	0	0	0	0	0	0	0	0	0	0	2	0	0	0
otu16083	0	33	27	70	47	95	0	0	0	0	0	5	0	0	0
otu8396	0	0	0	0	0	0	0	0	0	0	0	0	0	0	17
otu11307	22	39	39	0	0	0	0	0	0	19	3	14	31	32	13
otu10633	0	0	0	0	0	0	0	0	0	12	0	68	14	37	0
otu14537	81	96	32	0	0	0	0	0	0	0	0	0	0	0	0
otu13820	0	0	0	0	0	0	0	0	0	232	0	91	0	0	0
otu14138	0	0	0	0	0	0	0	0	0	0	9	13	100	0	106
otu18180	0	0	0	0	0	0	0	0	0	223	44	50	0	0	0
otu1400	0	0	3	0	0	0	0	0	0	0	0	0	65	220	28
otu1919	101	4	261	0	0	0	0	0	0	0	0	0	21	0	0
otu12934	0	0	0	0	0	4	62	102	9	0	0	0	0	0	0
otu14790	0	0	0	0	0	0	0	0	0	0	0	0	0	0	1
otu11754	0	0	0	0	0	0	0	0	0	0	0	0	0	0	4
otu18551	13	0	3	25	56	62	47	0	48	0	0	0	0	0	0
otu5063	4	0	7	69	127	46	0	0	0	0	0	0	0	0	0
otu18358	0	0	0	0	0	0	0	0	0	0	208	169	0	0	0
otu552	0	0	0	13	0	0	0	0	0	0	0	0	0	0	2
otu7570	2	23	2	0	0	0	0	22	15	0	0	0	0	6	0
otu15960	11	5	4	6	4	7	0	0	0	17	25	6	44	59	16
otu460	0	2	0	0	0	0	0	0	0	12	0	13	4	0	72
otu13538	0	0	0	27	23	27	46	0	0	1	0	0	0	0	0
otu20061	0	3	0	0	0	0	0	40	85	12	0	0	0	0	0
otu2049	0	4	0	0	0	23	0	0	0	4	0	0	42	38	135
otu4337	0	0	0	0	0	0	0	0	0	0	0	0	0	0	0
otu2996	0	0	0	0	0	0	91	47	34	0	7	0	0	0	0
otu6357	2	8	2	7	0	2	0	0	0	5	0	0	37	83	65
otu9518	0	0	0	0	6	0	0	18	0	3	30	5	21	72	88
otu14982	3	3	0	0	0	0	0	0	0	0	0	0	0	0	0
otu6464	50	3	26	0	0	0	0	0	0	0	0	0	0	0	0
otu13861	0	0	3	63	53	22	0	4	37	5	0	0	0	0	14
otu14461	0	0	0	0	0	0	0	0	0	0	0	0	0	42	187
otu10946	7	0	0	0	0	0	0	0	0	0	0	0	0	0	0
otu2911	0	133	138	0	0	0	0	0	0	0	0	0	0	0	0
otu14026	0	0	0	0	0	0	0	0	0	0	126	141	0	0	0
otu3255	0	12	0	0	0	0	0	9	10	1	0	0	0	0	15
otu10296	0	0	0	0	0	0	0	0	0	0	0	0	0	324	0
otu13795	0	0	0	3	0	0	0	0	0	41	15	32	0	0	0
otu3260	12	20	19	20	31	60	2	7	4	4	8	2	0	14	9
otu1714	0	0	0	0	0	0	0	0	0	0	0	0	0	0	0
otu12936	8	0	0	44	2	28	17	0	9	0	0	0	0	0	2
otu16248	0	0	0	4	0	0	0	44	82	2	0	0	0	12	0
otu16171	21	18	15	5	3	24	6	51	8	3	2	4	0	0	0
otu8381	0	0	3	0	0	0	0	0	0	0	0	0	0	0	0
otu11853	0	0	0	4	193	127	0	0	0	0	0	0	0	0	0
otu1549	95	7	53	0	0	2	0	0	0	0	0	0	0	4	0
otu13711	2	10	10	129	5	36	0	0	10	0	0	0	0	0	0
otu8555	0	0	0	0	32	0	0	80	0	17	0	0	0	24	0
otu20125	4	0	0	0	20	0	0	11	13	6	0	0	7	9	32
otu10187	0	0	0	0	22	2	0	0	0	5	0	0	39	28	29
otu6025	4	22	4	6	22	17	9	16	0	4	0	6	16	7	28
otu12666	2	4	0	24	0	0	33	24	9	0	0	0	50	36	9
otu20096	0	0	0	0	0	0	0	0	0	0	278	51	0	0	0
otu18231	0	0	0	0	0	0	0	0	0	0	0	0	0	0	0
otu10895	0	0	0	0	0	0	0	0	0	0	0	0	0	0	0
otu11923	0	0	0	0	0	2	39	63	45	0	0	0	0	0	0
otu2038	0	6	13	12	4	13	16	21	0	6	24	4	64	11	0
otu15331	0	0	0	0	0	0	0	21	115	0	0	0	0	33	0
otu3728	0	0	0	0	0	0	0	0	0	0	0	0	0	0	0
otu7256	0	0	0	0	0	0	0	0	0	0	83	0	0	0	0
otu6234	0	0	0	0	0	0	0	0	0	0	0	0	12	50	165
otu7122	29	50	24	4	30	24	18	5	13	0	4	6	0	0	0
otu14291	0	0	0	0	0	0	0	0	0	0	0	0	0	0	107
otu2330	0	7	0	44	31	32	0	0	11	0	0	0	0	0	0
otu4932	0	0	0	6	0	3	25	68	46	0	0	0	0	0	0
otu8849	3	0	0	0	0	0	0	0	0	0	0	0	0	0	0
otu15007	169	34	105	0	0	0	0	0	0	0	0	0	0	0	0
otu16030	0	0	2	19	0	0	0	46	16	0	17	0	0	14	1
otu15616	0	0	0	143	0	53	0	0	0	0	0	0	0	0	0
otu17527	0	4	0	0	0	0	12	0	8	0	4	0	17	13	19
otu8292	0	1	0	0	13	2	0	0	0	0	9	4	0	0	0
otu12130	0	0	0	0	0	0	0	0	0	111	15	61	0	0	0
otu4616	0	0	0	0	0	0	28	22	17	8	0	0	0	0	0
otu2743	0	0	3	0	0	0	36	67	21	0	0	0	0	0	0
otu6415	0	0	0	0	0	0	5	0	4	0	0	0	0	0	0
otu10048	14	45	19	18	13	20	0	0	0	53	10	39	0	0	0
otu15258	6	0	0	0	0	0	0	0	0	0	0	0	0	17	15
otu15869	0	15	0	0	0	0	0	0	0	0	0	0	0	262	0
otu9281	13	1	0	0	0	0	39	13	36	0	0	0	0	0	0
otu2254	0	0	0	0	3	0	0	0	0	0	0	0	0	0	0
otu447	0	0	0	0	0	0	0	0	0	0	124	97	5	12	0
otu13689	0	0	0	0	0	0	0	0	51	0	0	0	0	0	29
otu3293	0	0	0	0	0	0	0	0	0	0	0	0	0	0	0
otu6368	0	1	0	0	5	0	57	17	0	0	0	0	0	0	0
otu17778	0	2	0	2	0	27	7	6	9	9	0	20	22	10	12
otu16294	11	17	0	0	2	0	0	25	13	8	0	3	40	53	11
otu18246	2	1	0	0	0	0	0	6	4	0	0	2	70	0	79
otu6061	0	0	0	32	0	0	0	57	36	0	0	0	0	0	0
otu7858	3	0	2	0	0	0	0	0	0	0	0	0	0	0	0
otu10902	87	54	117	0	0	0	0	0	0	0	0	3	0	0	0
otu14280	8	9	196	0	0	14	6	0	13	0	0	0	0	0	0
otu14632	2	9	2	0	0	0	0	28	7	6	2	18	27	0	18
otu14992	0	0	0	0	0	2	0	0	0	0	0	0	0	111	104
otu18761	0	0	2	8	0	0	0	24	37	9	0	0	0	11	0
otu4761	0	0	0	0	0	0	0	62	19	0	0	0	0	0	17
otu16147	21	72	24	0	0	0	12	16	34	0	0	0	0	0	0
otu413	4	5	0	0	2	5	0	7	0	0	0	0	21	0	0
otu5047	0	0	0	0	0	0	0	0	0	0	35	13	0	0	0
otu6307	0	0	0	0	0	0	0	0	0	71	96	32	0	0	0
otu7811	21	65	35	5	0	0	20	0	0	25	20	16	0	0	0
otu13988	0	0	0	0	0	0	0	0	0	29	63	58	26	0	10
otu15759	0	0	0	0	0	0	0	0	0	18	13	0	59	87	0
otu2973	0	3	0	0	0	0	0	0	0	0	0	0	0	0	0
otu11035	0	3	0	0	0	0	0	0	0	8	11	10	97	79	0
otu1843	0	7	0	0	0	0	106	0	34	0	0	0	0	0	0
otu3263	0	0	0	0	0	0	0	0	0	0	0	0	0	0	0
otu7579	4	0	2	43	0	21	0	0	0	0	0	0	0	0	0
otu11701	3	0	0	0	0	0	0	19	0	8	0	0	0	89	17
otu12517	0	0	0	0	0	0	0	0	0	0	95	120	0	56	0
otu7486	42	56	18	0	2	0	10	2	13	0	0	0	0	0	0
otu15025	2	0	0	0	0	0	0	30	9	0	0	0	0	31	0
otu1877	14	0	13	0	0	0	0	16	25	0	0	0	0	0	0
otu14927	0	0	0	136	0	34	0	0	0	0	0	0	0	0	0
otu9507	2	0	2	0	0	0	0	0	0	0	8	0	56	28	37
otu18805	33	22	28	0	27	13	4	0	0	0	2	5	0	0	0
otu17823	0	0	0	0	0	0	0	0	0	0	0	0	0	0	0
otu13822	9	23	8	23	20	81	0	10	0	0	0	22	0	0	0
otu13180	0	0	0	0	0	0	0	0	0	0	0	0	0	0	0
otu15495	34	0	6	2	61	35	42	0	0	23	0	18	0	0	0
otu10754	4	3	0	24	0	2	10	14	5	0	0	0	21	0	5
otu14963	19	18	47	4	0	0	0	12	0	0	0	0	0	0	0
otu14504	5	9	2	0	0	0	0	0	8	0	0	0	58	0	52
otu14588	0	0	0	0	0	0	0	0	0	0	55	47	0	0	25
otu6897	0	0	0	0	0	0	0	25	0	2	0	0	44	0	85
otu18779	0	0	0	0	0	0	0	0	0	0	0	0	0	0	0
otu36	0	0	0	0	0	0	138	0	0	0	0	0	0	0	0
otu12424	0	0	0	0	0	0	0	0	0	0	0	0	0	0	0
otu18018	0	2	2	55	91	62	0	0	0	0	0	0	0	0	0
otu18074	0	0	0	0	0	0	0	0	0	0	0	0	0	0	0
otu12425	0	0	0	0	0	0	0	0	0	0	0	0	0	0	0
otu17688	0	0	0	0	0	0	0	0	0	0	0	0	0	0	0
otu10221	0	3	0	0	0	0	0	9	13	0	0	0	0	0	0
otu15904	0	6	11	0	0	6	0	0	0	0	0	0	0	0	0
otu1100	0	0	0	0	0	0	0	96	3	0	0	0	0	0	10
otu416	0	0	0	0	0	0	0	0	0	0	0	0	0	0	0
otu9151	0	8	9	0	0	0	0	0	0	14	16	6	0	3	0
otu11410	11	28	24	4	0	0	0	0	8	21	55	43	0	0	0
otu1279	0	0	0	0	0	0	0	0	0	0	0	0	47	20	23
otu4469	0	1	5	0	0	0	0	29	0	14	0	0	3	0	0
otu6382	0	0	0	0	0	0	0	0	0	0	0	0	0	0	2
otu11070	0	2	2	0	0	0	0	0	0	167	18	9	0	0	0
otu5444	0	1	5	0	6	0	15	79	11	0	0	0	0	0	0
otu8968	0	0	0	0	0	0	0	0	0	0	0	0	0	94	0
otu10791	4	4	4	0	0	0	0	0	0	12	2	14	47	0	15
otu18679	6	10	3	0	0	0	24	31	17	0	0	0	4	0	0
otu4256	4	2	0	0	0	0	0	0	0	15	75	115	0	7	14
otu8298	27	1	0	0	0	0	0	0	0	0	0	11	0	0	1
otu1405	9	0	0	22	0	7	0	44	0	0	0	0	0	66	0
otu14011	0	0	0	0	0	0	3	0	0	0	0	0	0	0	0
otu15404	0	0	0	0	0	5	100	0	21	0	0	0	0	0	0
otu18565	0	0	0	2	0	0	0	1	0	0	0	2	9	0	10
otu19837	9	0	0	0	18	0	8	80	0	0	0	0	0	5	0
otu10237	2	0	0	17	0	0	22	0	0	0	11	5	0	0	0
otu11571	0	0	0	0	0	0	0	67	0	0	0	16	0	0	0
otu12854	0	3	0	0	0	0	0	0	0	0	0	0	140	15	0
otu6954	0	0	0	0	0	0	0	0	0	0	18	0	0	26	16
otu7259	19	13	7	6	0	0	21	25	0	2	0	0	0	6	0
otu5330	2	8	10	0	9	0	0	0	0	3	24	11	11	68	21
otu8352	0	0	0	0	0	0	0	0	0	0	0	0	0	0	0
otu16768	18	3	0	0	0	49	0	0	14	0	0	0	0	0	0
otu13862	0	0	0	0	0	0	0	0	0	145	0	50	0	0	0
otu6166	17	10	17	0	0	8	0	0	29	9	25	9	0	0	0
otu8592	0	0	0	0	0	0	0	0	0	0	0	0	24	10	126
otu11482	0	0	0	0	0	0	0	0	0	0	0	0	0	0	0
otu5496	0	1	5	0	0	0	0	0	0	53	6	31	14	6	63
otu8225	10	52	6	0	0	0	0	24	21	0	0	0	0	0	0
otu938	7	2	0	0	0	12	0	0	0	9	0	0	33	91	0
otu17906	17	0	11	75	12	18	0	0	0	13	0	0	0	0	0
otu10141	0	0	0	0	0	0	0	0	0	0	0	0	102	40	25
otu12772	13	0	2	0	0	0	0	0	0	0	0	0	0	6	0
otu4661	0	0	0	61	78	42	0	0	0	0	0	0	0	0	0
otu6021	0	3	0	0	0	0	56	13	18	0	0	0	0	7	4
otu16137	0	0	0	0	0	0	0	0	0	0	0	0	0	0	0
otu1792	0	0	0	0	0	23	0	0	0	28	8	0	0	0	0
otu5279	0	0	0	0	0	0	0	0	0	0	0	0	0	0	0
otu5634	0	0	2	0	0	0	0	0	0	0	0	5	76	4	52
otu8746	0	0	0	0	0	0	0	0	0	0	0	0	0	0	0
otu17971	6	4	0	0	0	0	21	45	0	0	0	0	0	0	0
otu1695	0	2	8	0	0	0	0	0	0	0	0	0	44	82	0
otu4304	0	0	0	0	0	0	0	0	0	0	0	0	0	0	0
otu7235	4	8	2	17	9	2	5	28	0	20	27	9	0	0	13
otu9335	0	0	0	0	0	0	0	0	0	133	0	58	0	0	0
otu14890	0	0	0	0	0	0	0	0	26	0	0	0	0	0	0
otu8363	0	0	0	0	0	0	0	0	0	0	0	0	0	0	0
otu9628	0	0	0	0	0	0	0	0	0	0	0	0	0	0	0
otu18690	14	11	3	0	0	2	0	38	0	12	0	2	3	17	2
otu9824	4	13	0	5	0	2	0	0	0	4	0	8	41	3	40
otu15754	0	0	0	0	0	0	0	0	0	42	48	44	0	0	0
otu8903	0	0	0	0	0	0	0	0	0	0	0	0	0	199	0
otu13004	0	0	0	3	137	74	0	0	0	0	0	0	0	0	0
otu14534	0	0	4	0	0	0	0	0	0	0	2	0	20	45	43
otu3918	0	11	0	0	0	0	0	0	0	0	14	6	22	65	29
otu10692	4	0	0	53	70	29	0	0	10	0	0	0	0	0	0
otu18559	11	0	0	13	12	45	0	0	0	0	9	0	0	0	0
otu3594	8	10	3	0	0	0	0	0	0	0	0	5	7	0	0
otu15680	0	0	2	0	0	26	0	0	0	0	0	0	0	0	0
otu6288	0	0	0	0	0	0	0	0	0	3	0	0	0	0	0
otu3004	2	0	0	0	0	0	9	36	0	0	0	4	8	0	0
otu19767	2	15	9	0	0	0	0	0	0	5	0	6	0	0	0
otu20474	0	0	0	0	0	0	0	0	0	0	0	0	0	0	0
otu6841	0	3	0	1	0	0	1	0	0	0	0	0	0	24	13
otu7255	0	9	3	0	0	0	36	35	23	0	0	0	0	0	0
otu9185	0	0	0	24	0	0	0	0	0	0	0	0	0	0	0
otu16748	0	0	10	0	0	0	0	0	18	0	0	0	0	67	0
otu20319	0	0	0	0	0	0	0	14	8	0	0	0	12	3	0
otu4890	2	0	0	0	0	0	5	75	14	0	0	0	0	0	0
otu11066	0	0	7	11	0	43	0	0	0	16	0	9	0	0	0
otu14747	0	0	0	12	0	0	0	0	0	0	0	0	42	41	0
otu320	4	6	5	7	0	0	0	0	0	0	6	5	0	0	0
otu7700	6	6	4	2	0	4	4	0	0	5	0	0	18	0	28
otu2793	0	7	0	0	0	0	0	0	0	0	0	0	0	0	0
otu8229	0	0	0	0	0	0	0	0	0	0	0	0	0	207	0
otu10278	4	0	0	0	0	0	16	0	0	0	0	0	0	7	0
otu15171	13	41	21	0	0	25	0	0	19	25	0	0	0	0	0
otu18930	0	2	0	0	0	0	0	26	0	32	0	0	0	0	0
otu13624	0	0	0	0	0	0	0	0	0	0	0	0	0	0	0
otu9004	0	0	0	0	0	0	0	0	0	0	0	0	0	0	0
otu14069	0	0	0	0	0	0	0	0	0	0	123	89	0	0	0
otu11522	3	0	0	0	0	0	0	0	0	0	0	0	0	0	0
otu18003	0	0	0	0	0	0	0	0	0	0	0	0	0	0	0
otu2008	11	27	6	0	0	2	3	1	1	0	0	0	0	0	0
otu9493	0	0	0	8	35	150	0	0	5	0	0	0	0	0	0
otu11648	64	17	6	0	0	0	0	0	0	0	0	0	0	0	0
otu13468	0	0	0	0	0	0	0	0	0	42	0	42	23	9	26
otu9642	0	5	0	0	0	39	36	0	5	0	0	0	0	22	0
otu1697	9	16	10	0	0	0	2	0	21	0	0	0	0	0	0
otu6584	5	0	6	5	0	0	17	0	0	0	0	24	0	38	2
otu10008	0	0	0	0	0	0	0	0	0	0	0	0	0	0	0
otu16272	0	0	0	4	0	14	0	0	17	0	0	0	69	7	0
otu18972	0	6	2	0	0	0	0	0	0	0	0	0	0	59	0
otu5267	0	0	0	0	0	0	0	0	0	6	0	2	0	0	0
otu12980	12	14	4	3	0	3	0	0	2	36	14	0	13	10	16
otu7093	94	40	32	0	0	0	0	0	0	0	0	4	0	0	0
otu12263	5	16	3	0	12	3	0	0	0	6	77	23	2	0	0
otu16163	0	23	35	11	35	0	0	0	0	0	0	0	0	0	0
otu1541	0	0	0	0	0	0	0	54	0	0	0	0	0	75	0
otu262	6	0	0	0	0	0	0	0	0	0	0	0	0	0	0
otu15721	0	0	0	0	0	0	0	0	0	0	0	0	0	0	0
otu16011	4	6	0	0	0	0	0	0	0	16	8	0	0	0	0
otu16316	0	0	0	0	0	0	0	39	28	0	0	0	0	0	0
otu3337	0	0	0	0	22	9	0	0	0	0	94	75	0	0	0
otu20193	0	0	0	0	0	0	0	0	0	0	0	0	0	0	0
otu1051	0	0	0	0	0	0	0	48	36	0	0	9	0	0	0
otu1267	25	16	17	0	0	0	37	9	13	0	0	0	0	0	0
otu4452	0	5	0	0	0	0	0	0	0	0	0	0	0	0	0
otu5602	0	3	0	0	0	0	0	0	17	0	0	0	0	0	0
otu9044	0	0	0	0	0	0	0	0	0	0	0	0	0	192	0
otu13913	0	0	0	8	0	0	9	12	34	0	0	0	0	31	13
otu19443	0	0	0	0	0	0	0	0	0	0	0	0	0	0	0
otu9464	0	0	0	9	0	29	14	29	27	0	0	0	0	0	0
otu465	3	10	0	0	25	0	9	33	12	0	0	0	0	0	0
otu5278	11	15	6	2	0	0	0	0	0	2	0	0	0	0	9
otu5424	0	0	0	0	0	0	0	0	0	0	0	0	0	0	0
otu10749	0	0	0	0	0	0	0	0	0	0	0	0	0	0	1
otu3307	0	51	63	0	0	0	0	0	0	24	0	0	0	8	6
otu12826	0	84	59	0	0	0	0	0	0	0	0	0	0	0	0
otu16025	3	0	0	0	0	0	0	0	0	0	0	0	0	0	1
otu8628	0	0	0	0	0	0	0	0	0	0	0	0	4	0	0
otu914	43	33	23	0	0	0	0	0	0	4	0	13	0	0	27
otu9256	2	0	3	0	0	0	7	39	0	0	3	0	0	0	0
otu15777	0	0	0	0	0	0	0	0	0	0	0	0	0	0	0
otu16334	0	0	0	0	0	0	0	0	0	0	0	0	0	0	1
otu3328	0	0	0	0	0	0	0	0	0	0	0	0	0	0	0
otu1612	0	0	0	10	0	2	2	19	0	3	0	11	11	0	1
otu10374	0	8	3	0	0	0	8	0	0	0	0	0	0	0	0
otu2136	4	4	0	21	42	0	26	0	16	0	0	0	0	0	0
otu3661	0	0	0	0	0	38	0	0	0	0	0	3	0	0	20
otu7553	0	0	0	0	0	0	0	10	0	0	0	14	11	0	19
otu6529	0	0	0	0	0	0	0	0	0	0	0	0	0	0	0
otu11111	0	0	0	0	0	0	0	0	0	0	0	0	0	0	0
otu16245	0	0	0	0	0	0	0	0	28	0	0	0	0	0	0
otu16273	0	0	0	0	23	34	0	0	0	0	0	0	0	80	0
otu20265	0	0	0	0	0	0	0	0	0	0	0	0	0	0	0
otu10314	0	0	0	50	77	17	0	0	0	0	0	0	0	0	0
otu19693	102	0	93	0	0	0	0	0	0	0	0	0	0	0	0
otu536	0	1	0	4	21	13	0	47	0	0	5	0	0	0	0
otu5793	0	0	0	24	79	57	0	0	0	0	0	0	0	0	0
otu1822	0	0	0	0	0	0	0	0	0	0	0	0	0	0	0
otu7047	11	75	42	0	0	0	0	0	0	0	0	0	0	0	0
otu11946	0	0	0	58	0	0	0	32	0	0	0	0	0	0	0
otu4204	40	27	105	0	0	0	0	0	0	0	0	0	0	0	0
otu10875	3	11	2	5	0	5	0	32	0	5	0	0	5	2	7
otu14012	0	0	0	0	0	0	0	0	0	0	0	0	24	11	67
otu14587	5	0	0	0	0	0	0	0	0	0	0	0	0	0	0
otu6924	2	0	0	0	0	0	11	0	0	4	30	17	0	15	0
otu3875	0	8	7	4	0	0	0	29	8	15	4	0	0	0	0
otu13442	0	0	0	0	0	0	0	0	0	0	0	0	0	0	0
otu17803	0	0	0	0	0	0	0	0	0	20	0	0	0	0	0
otu4664	6	14	13	2	5	8	3	5	1	3	5	4	0	0	0
otu11803	3	1	87	0	22	0	0	28	0	0	0	0	0	0	0
otu13622	32	20	13	2	0	0	0	0	0	0	7	5	0	0	0
otu5778	0	0	0	0	0	0	0	75	0	0	0	0	0	0	0
otu7035	0	0	0	1	0	0	2	1	0	3	0	0	8	0	7
otu16664	0	0	0	0	0	0	0	0	0	0	0	0	22	35	71
otu88	0	0	19	0	0	0	0	53	9	0	0	0	0	0	0
otu1762	46	6	14	0	0	0	23	0	0	0	0	0	0	0	0
otu12405	0	0	0	0	0	0	0	0	0	0	0	0	28	31	66
otu17977	13	5	6	21	0	13	22	0	0	0	0	0	12	0	0
otu19900	0	0	0	0	0	0	0	68	7	0	0	0	0	0	0
otu12203	0	0	0	0	0	0	0	0	0	72	34	7	0	0	0
otu5717	0	0	0	0	0	0	0	0	0	16	87	67	0	0	0
otu8516	2	0	3	0	0	0	0	0	0	6	2	4	13	21	60
otu18027	12	7	9	0	0	2	0	0	0	25	0	11	0	5	0
otu588	0	0	0	0	0	0	0	0	0	25	38	38	1	0	24
otu729	0	0	0	0	0	0	0	0	0	0	0	0	0	0	0
otu9325	0	0	0	0	0	0	0	0	4	0	98	40	0	0	0
otu2335	0	0	0	0	0	0	0	0	0	0	0	0	0	0	0
otu4778	0	3	0	0	0	0	0	0	0	0	0	0	0	0	0
otu4799	0	0	0	0	0	0	0	0	0	0	0	0	0	0	0
otu11552	5	0	0	0	0	0	0	0	0	16	0	18	23	0	0
otu13651	0	0	0	0	0	0	0	0	0	0	0	0	0	0	0
otu2245	0	0	0	3	0	0	10	20	26	4	0	0	0	0	0
otu9587	0	0	0	0	0	0	0	0	0	0	0	0	0	0	0
otu19275	0	0	0	0	0	0	0	48	0	0	0	0	0	0	14
otu227	0	1	0	0	0	0	0	32	6	6	0	0	0	12	32
otu15723	0	2	0	0	0	0	0	71	0	0	0	0	0	0	0
otu18737	0	0	0	0	9	0	0	0	0	0	0	0	13	0	1
otu19287	0	3	0	0	0	0	0	20	0	0	0	0	0	0	0
otu20406	2	8	0	0	0	0	0	0	0	0	4	0	42	10	38
otu8848	0	2	15	0	0	23	0	0	34	0	0	0	0	0	0
otu9014	0	39	24	0	31	0	0	0	0	0	0	0	0	0	0
otu17992	0	3	0	0	0	9	0	0	0	0	3	0	10	23	24
otu10135	0	0	0	7	0	0	0	16	7	5	0	0	2	12	0
otu10632	3	9	0	2	0	0	0	22	0	7	2	7	10	27	2
otu5188	0	0	0	0	0	0	0	0	0	0	0	0	23	67	21
otu9753	3	2	5	6	0	11	0	2	6	7	8	2	3	4	3
otu11755	0	0	0	0	0	0	0	0	0	0	0	0	0	0	2
otu17407	0	0	0	0	0	0	0	0	0	0	0	0	3	0	7
otu14708	0	0	0	0	0	0	0	0	0	4	100	5	0	0	0
otu19948	0	0	0	0	0	0	0	0	0	40	48	44	13	0	0
otu18197	0	0	0	0	0	0	1	6	17	0	0	0	0	0	1
otu20256	0	17	0	0	0	0	0	0	0	0	0	29	0	0	0
otu2065	5	13	3	0	0	0	0	0	0	2	0	0	9	2	0
otu7455	2	1	0	0	0	0	4	2	0	0	0	0	0	0	2
otu8027	0	0	0	5	0	0	0	0	0	54	0	84	0	0	0
otu8900	10	51	20	0	0	0	0	0	0	0	0	0	0	0	0
otu11058	0	0	0	0	0	0	0	0	0	0	0	0	0	0	0
otu20003	0	0	0	0	0	0	0	52	7	1	0	0	0	0	0
otu1006	0	4	0	0	0	0	0	0	0	18	0	9	49	0	14
otu2605	0	3	3	0	0	0	0	0	16	0	0	4	0	0	0
otu4933	0	0	0	0	0	0	0	69	0	0	0	0	0	0	0
otu14665	0	0	0	0	0	0	0	0	0	1	150	9	0	0	0
otu7730	106	0	64	0	0	0	0	0	0	0	0	0	0	0	0
otu11793	5	8	0	0	0	0	0	36	0	0	0	3	0	0	0
otu12896	0	0	0	0	0	0	0	0	13	0	0	0	55	0	32
otu19922	0	0	0	0	0	2	0	0	0	14	69	19	26	0	0
otu20143	0	3	0	0	19	29	0	0	0	23	0	7	7	0	0
otu9506	0	0	0	0	0	0	0	0	0	0	0	0	0	0	0
otu10414	0	0	0	0	0	0	0	0	0	0	0	0	0	80	0
otu13141	0	0	0	0	0	0	0	0	0	0	0	0	0	0	1
otu13419	0	0	0	0	0	0	0	0	0	21	0	26	0	0	20
otu656	0	0	0	11	0	0	0	30	18	0	0	0	0	31	0
otu1807	0	0	0	0	0	0	0	0	0	3	6	0	0	0	19
otu5794	0	0	0	0	108	13	0	0	0	0	0	0	0	0	11
otu6013	0	0	0	0	0	0	0	0	0	0	0	0	0	0	0
otu1628	0	0	0	0	0	0	0	0	0	0	0	0	0	0	0
otu5801	0	0	0	0	0	0	0	0	0	0	0	0	0	0	0
otu12575	0	0	0	0	0	0	0	0	0	0	0	0	0	0	0
otu14674	0	0	0	0	0	0	0	0	0	0	0	0	0	0	0
otu7355	6	0	0	0	0	0	0	36	0	0	0	10	0	0	0
otu18020	38	3	10	0	0	0	0	0	0	0	0	0	0	0	0
otu3154	0	0	0	0	0	0	51	0	24	0	0	0	0	0	0
otu11646	0	0	0	0	0	0	0	0	0	16	3	21	0	34	0
otu4516	27	13	8	0	0	0	14	25	8	0	0	0	0	0	0
otu8951	0	0	0	0	0	0	0	0	0	0	0	0	0	0	103
otu9971	0	0	0	0	0	0	0	0	0	0	0	0	49	0	53
otu13285	0	0	0	0	0	0	0	0	0	0	0	13	27	67	23
otu822	0	0	0	0	0	0	0	0	0	0	0	0	0	0	0
otu9175	0	0	0	0	0	0	0	0	0	11	0	21	0	0	0
otu11739	0	0	0	0	0	0	0	0	37	7	0	0	0	0	0
otu15312	0	0	0	0	0	0	0	0	0	0	39	3	19	75	0
otu11544	0	0	0	0	0	0	0	0	0	0	130	14	7	0	0
otu18303	0	0	0	0	0	56	0	0	41	0	14	0	0	0	0
otu3523	0	0	0	0	0	0	0	64	0	0	0	0	0	0	0
otu4634	0	10	0	8	7	4	0	0	0	0	0	0	0	0	0
otu5895	41	2	14	9	0	34	0	0	16	8	0	0	0	0	0
otu13306	0	0	4	35	5	13	0	0	0	0	0	0	0	0	0
otu16905	0	0	0	49	2	63	0	0	0	0	0	0	0	0	0
otu14947	0	0	0	0	0	0	0	0	0	5	63	40	8	0	0
otu16090	5	39	25	0	0	0	0	7	18	0	0	0	0	0	0
otu16244	0	0	0	0	0	0	0	37	0	0	0	0	0	0	0
otu4841	0	0	0	28	0	56	0	0	0	0	0	0	0	0	24
otu12715	18	6	4	3	0	3	7	0	1	2	0	4	0	0	0
otu15273	0	0	0	0	0	0	50	0	17	0	0	0	0	0	0
otu4367	0	0	0	0	6	0	4	9	3	2	0	0	17	11	39
otu4542	0	0	0	0	0	0	0	0	0	0	0	0	0	0	0
otu18860	5	2	5	9	2	19	6	0	2	4	4	5	0	0	12
otu4772	0	0	0	0	0	0	0	61	0	0	0	0	0	0	0
otu6385	0	0	0	0	0	0	0	0	0	0	0	0	0	0	0
otu6414	0	30	100	0	0	0	0	0	0	2	0	0	0	0	0
otu10701	0	1	0	5	0	0	3	50	6	0	0	0	0	0	0
otu11656	0	0	0	61	0	0	0	0	0	0	0	0	0	0	0
otu16268	0	0	0	0	0	0	0	0	0	0	0	0	0	0	0
otu17863	9	17	18	4	0	9	0	0	0	36	0	0	5	0	0
otu1027	0	0	0	0	0	0	0	0	0	0	0	0	42	16	0
otu3114	0	0	0	0	0	0	0	0	0	0	0	0	8	0	8
otu3325	4	0	13	0	0	0	0	0	0	0	0	0	0	0	0
otu10448	0	0	0	0	0	2	0	15	0	7	0	0	0	0	0
otu19822	8	46	15	0	0	0	0	0	0	0	0	0	0	0	0
otu2718	0	1	0	0	0	0	0	0	0	43	29	62	0	0	0
otu10318	0	0	0	28	0	0	0	0	0	0	0	0	0	0	0
otu16650	0	0	0	0	0	0	0	4	0	0	0	0	0	0	0
otu18567	9	8	3	0	0	8	0	10	0	6	0	14	20	5	3
otu7096	2	0	0	11	0	0	0	31	0	0	0	0	0	7	0
otu8016	0	0	0	0	0	0	0	0	0	0	0	0	0	0	0
otu18207	0	0	0	0	0	0	26	41	0	0	0	0	0	0	0
otu405	0	0	0	0	0	0	24	42	0	0	0	0	0	0	0
otu1676	0	0	0	0	0	15	0	23	2	0	0	0	13	6	3
otu16238	2	0	0	0	0	0	0	0	0	0	0	3	0	0	0
otu16482	56	6	87	0	0	0	0	0	0	0	0	0	0	0	0
otu18381	0	0	2	0	0	0	0	0	0	0	0	4	0	0	0
otu5037	0	0	0	0	0	0	0	39	24	0	0	0	0	0	0
otu12497	0	0	0	0	0	0	0	0	0	0	0	0	0	0	0
otu13088	0	2	10	0	0	0	0	0	0	0	0	0	0	0	0
otu13672	0	2	0	8	0	0	0	0	0	17	0	0	0	3	0
otu18645	0	0	0	0	0	0	5	0	0	0	0	0	12	0	0
otu1217	0	0	0	2	21	26	0	0	0	12	14	0	5	7	0
otu1700	0	0	0	0	0	0	0	2	0	78	6	24	1	2	0
otu10129	0	3	0	0	0	0	0	0	0	12	12	20	0	27	0
otu18478	0	0	0	0	0	0	0	38	0	5	0	0	0	38	0
otu1904	0	62	10	2	0	31	0	0	0	0	0	0	0	0	0
otu3452	0	0	0	0	0	0	0	0	0	1	0	6	27	10	53
otu5971	0	0	0	0	0	0	14	0	0	0	0	0	18	31	0
otu11535	0	0	0	0	0	0	0	13	0	0	0	0	0	0	0
otu20391	4	0	0	0	0	0	0	50	0	0	0	0	15	0	0
otu605	25	0	15	0	0	0	0	0	0	0	0	0	0	0	0
otu749	0	0	0	0	0	0	0	0	0	0	3	0	52	23	26
otu4656	61	40	21	0	0	0	0	0	0	0	0	0	0	0	0
otu12633	0	0	0	0	0	0	0	15	51	0	0	0	0	0	0
otu18059	0	0	0	0	0	0	36	6	5	0	0	0	0	0	0
otu7296	6	15	42	0	0	0	0	0	0	0	0	0	0	0	0
otu9798	0	0	0	0	0	0	36	0	0	0	0	0	0	0	1
otu18342	0	0	0	26	0	16	4	28	0	3	0	0	0	0	0
otu110	0	0	0	0	0	0	0	0	0	0	0	0	0	0	0
otu6099	0	0	0	0	0	0	0	59	0	0	0	0	0	0	0
otu16781	0	0	0	0	0	0	50	0	0	0	0	0	0	0	0
otu127	0	0	0	0	0	0	0	43	0	0	0	0	0	0	26
otu1268	0	0	0	0	0	0	0	0	0	0	0	0	0	0	0
otu2302	0	0	0	0	0	0	0	0	0	0	129	5	0	0	0
otu12754	0	0	0	0	0	0	0	58	0	0	0	0	0	0	0
otu13882	0	0	0	0	0	0	62	0	9	0	0	0	0	0	0
otu13955	0	0	20	0	0	0	0	0	0	0	0	0	0	0	0
otu14158	0	0	0	76	0	0	0	0	0	0	0	0	0	0	0
otu16220	0	0	0	26	0	0	0	0	11	0	0	0	0	0	0
otu12540	4	23	0	0	0	0	0	0	35	0	0	0	0	0	0
otu13109	0	4	4	0	0	0	0	10	0	14	0	0	0	0	0
otu17173	0	1	3	0	0	0	0	0	0	8	21	10	0	0	0
otu17289	0	0	0	0	0	0	0	0	0	0	94	43	0	0	0
otu20298	0	0	0	0	0	0	0	0	48	0	0	0	0	0	0
otu1358	50	25	24	14	0	0	0	0	0	0	0	0	0	0	0
otu2688	0	0	0	0	0	0	0	59	0	0	0	0	0	0	0
otu5140	0	0	0	0	0	0	0	0	0	0	0	0	0	80	0
otu5398	2	17	5	0	0	9	0	0	24	0	0	0	0	0	0
otu7334	0	0	0	0	0	0	29	15	0	0	0	0	0	0	0
otu9360	0	0	0	0	0	0	0	0	0	0	0	0	46	27	25
otu18711	0	0	0	0	0	0	0	0	0	0	0	0	27	24	42
otu19438	3	5	7	0	0	0	0	0	0	0	0	0	48	0	12
otu3006	2	4	4	0	0	0	0	0	0	0	0	0	0	0	0
otu3100	2	0	2	8	8	0	0	0	18	0	0	3	0	7	0
otu14864	0	0	0	0	10	0	0	0	0	0	0	0	0	0	4
otu1024	3	19	10	0	0	0	6	0	20	0	0	0	0	0	0
otu11594	0	0	0	4	0	2	0	0	0	0	0	0	0	0	0
otu19862	0	0	3	8	0	0	0	0	15	0	0	0	31	10	22
otu20454	0	0	0	6	8	5	0	0	0	0	0	0	0	0	0
otu9238	0	0	0	0	0	0	0	0	0	0	0	0	0	0	0
otu17477	3	5	2	0	4	5	0	0	0	9	0	37	4	0	0
otu18148	11	5	11	0	0	0	0	0	0	0	0	2	0	0	0
otu1465	0	0	0	0	0	0	0	0	0	0	0	0	0	0	0
otu4612	0	0	0	0	0	0	0	0	0	0	0	0	0	0	0
otu13279	0	0	0	0	0	0	0	0	0	0	0	0	0	0	0
otu14654	0	5	0	0	0	2	0	0	0	2	0	4	1	2	22
otu668	0	0	0	0	0	0	11	27	17	0	0	0	0	0	0
otu3302	0	5	0	0	0	0	0	0	0	29	0	55	23	0	0
otu8285	5	4	0	0	0	0	0	0	0	0	0	0	0	0	0
otu12466	0	0	0	0	0	0	0	0	0	0	0	0	0	0	0
otu17091	3	0	0	0	0	0	0	0	0	18	0	25	0	0	0
otu18032	0	0	0	0	0	0	0	0	0	0	0	0	9	83	22
otu2621	0	0	0	6	0	0	0	0	0	0	0	0	0	0	0
otu3341	0	1	0	0	0	0	0	0	0	86	0	0	0	0	0
otu6607	0	0	0	2	12	3	0	30	0	0	0	0	0	0	0
otu10156	0	0	0	0	0	0	0	0	0	0	0	0	0	0	0
otu1903	0	0	0	68	0	0	0	0	0	6	0	0	0	0	0
otu4740	0	4	2	8	0	8	25	0	8	0	13	0	0	22	0
otu19746	0	0	0	0	0	0	0	0	0	0	0	0	0	0	0
otu5874	12	36	25	0	0	0	0	0	0	0	0	0	0	14	0
otu7444	0	0	0	0	0	0	68	0	0	0	0	0	0	0	0
otu16473	0	7	0	0	0	0	0	0	0	0	0	0	4	0	75
otu861	0	0	0	0	0	0	0	54	0	0	0	0	0	0	0
otu6373	0	0	0	0	0	0	0	0	0	0	0	0	0	0	0
otu7666	6	0	3	1	0	2	1	0	0	0	0	20	0	0	0
otu15061	5	3	0	0	22	5	0	0	0	0	0	0	0	0	0
otu4594	0	0	0	10	35	0	0	0	0	0	0	0	0	0	0
otu11683	7	0	0	0	0	0	0	52	0	0	0	0	0	0	0
otu12012	3	5	0	1	0	0	0	0	10	1	2	9	22	9	0
otu13415	59	0	42	19	0	0	0	0	0	0	0	0	0	0	0
otu13653	0	0	0	0	0	0	0	43	12	0	0	0	0	0	0
otu19019	0	1	0	0	0	8	12	15	22	0	0	0	0	13	0
otu19481	2	5	0	0	0	0	0	0	0	0	0	5	0	0	0
otu3521	0	29	55	0	0	0	0	0	0	0	0	0	0	0	0
otu6575	0	0	0	0	0	0	0	0	0	0	0	0	0	0	0
otu8186	2	0	0	2	0	0	0	17	0	0	0	0	0	0	0
otu12394	0	0	0	0	0	0	0	0	0	0	104	24	0	0	0
otu18206	0	0	0	70	0	0	0	0	0	0	0	0	0	0	0
otu7907	0	0	0	0	0	0	0	0	0	0	0	0	0	0	0
otu8736	3	0	0	0	0	0	0	0	0	0	0	8	0	0	0
otu12151	0	2	3	0	0	0	23	12	0	10	0	9	0	7	0
otu2467	0	4	5	0	0	0	0	0	0	19	4	0	13	4	23
otu3199	0	0	0	0	9	0	0	0	0	0	0	0	0	0	0
otu3318	0	0	4	30	0	3	0	1	0	0	0	0	0	0	6
otu5262	2	0	0	0	0	0	0	0	0	0	0	0	0	0	0
otu8413	0	0	3	0	0	2	0	1	2	1	0	0	19	0	2
otu11526	0	0	0	0	0	0	0	0	0	0	0	0	0	0	0
otu16663	0	5	0	0	0	20	5	0	12	0	0	0	5	0	8
otu2814	0	0	0	0	0	0	0	0	0	0	0	0	0	0	0
otu15649	0	7	2	0	0	0	0	0	0	0	0	0	0	0	0
otu15832	0	0	0	0	0	0	3	45	7	0	0	0	0	0	0
otu1486	0	3	4	0	0	0	0	0	0	32	42	13	0	0	0
otu2404	0	0	0	0	0	0	0	0	39	0	0	0	0	0	0
otu5385	0	0	0	0	0	0	0	0	0	19	0	0	0	97	0
otu13422	0	0	2	0	0	4	0	36	8	1	0	0	0	0	0
otu14384	0	0	0	0	0	0	0	0	0	0	0	0	0	0	0
otu4406	2	4	0	0	0	0	0	2	0	0	0	0	0	0	1
otu4627	0	8	0	0	0	0	0	0	0	36	0	24	12	14	0
otu10477	0	0	0	0	0	0	0	0	0	0	0	0	0	0	0
otu12236	3	0	0	0	0	0	0	0	22	0	0	5	0	0	13
otu19160	0	0	0	0	0	0	0	0	0	0	0	12	34	33	19
otu19548	0	0	0	0	0	0	0	0	0	0	95	28	0	0	0
otu2476	5	20	0	0	0	7	8	26	0	0	0	0	0	0	0
otu4038	0	0	2	5	0	0	0	13	36	0	0	0	5	0	0
otu8061	0	4	0	0	0	0	0	0	0	0	0	0	13	23	26
otu11247	0	0	0	0	0	0	0	0	0	0	0	0	0	0	0
otu11379	0	0	0	47	0	0	20	0	0	0	0	0	0	0	0
otu15942	0	0	0	0	0	0	0	0	0	0	0	0	0	0	0
otu18913	2	3	0	0	8	0	0	0	0	8	12	6	3	9	2
otu1915	0	0	0	0	0	0	0	0	0	0	0	0	23	0	58
otu3044	0	0	0	0	0	0	0	51	0	0	0	0	0	0	0
otu4705	0	0	0	0	0	0	0	52	0	0	0	0	0	0	0
otu5654	0	0	0	0	0	0	0	0	0	0	0	0	1	0	0
otu7023	0	0	0	0	0	17	0	0	0	51	20	2	0	0	0
otu9420	0	0	0	0	0	0	0	0	0	0	0	0	85	0	0
otu17836	0	1	2	3	0	0	0	27	0	0	0	0	0	9	0
otu18522	0	0	0	0	0	0	21	9	30	0	0	0	0	0	0
otu19124	0	0	0	0	0	0	0	0	0	0	0	0	0	0	1
otu19321	0	0	0	48	2	36	0	0	0	0	0	0	0	0	0
otu20131	0	0	0	26	0	41	0	0	0	0	0	0	0	0	5
otu10619	9	1	2	0	0	0	0	0	0	0	0	0	31	0	23
otu16429	0	2	0	0	0	5	0	0	0	3	0	6	0	0	11
otu2508	0	0	0	14	48	10	0	0	0	0	0	2	0	0	0
otu2750	2	5	0	0	0	0	0	3	0	0	0	0	0	0	0
otu3338	0	0	0	0	0	0	0	0	0	0	0	0	0	0	0
otu4854	0	0	0	0	0	2	0	0	0	0	0	5	28	0	35
otu11586	0	0	0	0	0	0	0	0	0	0	0	0	0	0	79
otu14023	0	0	4	0	0	0	0	0	0	0	0	0	0	0	0
otu16044	0	0	0	0	0	0	0	0	0	72	19	7	0	0	0
otu18965	0	0	0	0	0	0	0	0	0	0	0	0	0	0	0
otu296	4	0	0	0	0	0	0	0	0	79	0	13	0	0	0
otu2489	0	0	3	0	0	0	0	0	0	0	0	0	0	0	0
otu2732	0	0	0	0	0	0	0	0	0	13	0	0	26	0	36
otu11282	0	0	0	0	0	0	0	0	0	0	0	0	0	0	0
otu13309	0	0	0	0	0	0	0	0	0	0	13	4	11	0	0
otu15286	0	0	0	0	0	0	0	0	0	0	0	0	0	0	0
otu18658	0	1	2	0	0	0	5	17	1	0	0	0	0	2	1
otu9287	13	7	8	15	0	15	0	0	0	0	0	0	0	0	0
otu17866	126	0	0	0	0	0	0	0	0	0	0	0	0	0	0
otu3651	0	0	0	0	0	0	62	0	0	0	0	0	0	0	0
otu18971	0	0	0	0	0	0	0	0	0	0	0	0	0	0	0
otu19309	0	0	0	0	0	0	0	0	0	0	0	0	0	0	0
otu19863	0	0	0	20	0	0	43	0	0	0	0	0	0	0	0
otu3110	0	0	0	0	0	0	61	0	0	0	0	0	0	0	0
otu7445	0	0	0	0	0	0	0	0	0	23	7	18	23	0	19
otu9850	0	3	0	0	0	11	0	0	0	0	0	0	0	0	0
otu10436	0	0	0	0	0	0	0	45	0	0	0	0	0	0	5
otu11525	0	0	0	0	0	0	0	0	0	0	0	0	28	15	33
otu11556	0	0	0	0	0	0	0	0	0	0	0	0	0	0	0
otu11887	5	1	0	0	0	0	0	1	5	3	0	0	15	10	1
otu14135	0	0	0	0	0	0	0	0	0	0	0	0	13	0	64
otu17395	0	0	0	0	0	0	0	0	0	5	0	0	13	11	28
otu17597	0	0	0	0	0	0	0	0	0	0	0	0	7	0	0
otu17727	0	0	0	0	0	0	8	0	26	0	0	10	24	0	0
otu131	0	15	6	0	0	2	15	14	7	0	11	0	0	0	0
otu12489	0	0	0	0	0	0	12	0	7	4	0	4	0	0	13
otu4117	0	0	0	0	0	0	0	0	0	0	28	0	41	7	0
otu6158	0	0	0	0	0	0	0	0	0	0	0	0	0	0	0
otu11677	20	0	11	37	6	13	0	0	0	0	0	0	0	0	0
otu1791	0	0	0	23	0	0	38	0	0	0	0	0	0	0	0
otu3807	5	6	0	0	0	0	0	0	0	0	0	0	3	0	0
otu6400	3	7	0	0	4	7	0	0	0	0	4	0	0	0	0
otu13591	2	0	6	0	0	0	0	19	17	0	0	4	4	0	7
otu17491	0	0	0	0	0	0	0	0	0	68	2	14	6	0	0
otu3972	0	0	0	0	0	0	0	0	29	0	0	0	0	0	0
otu16399	0	0	0	0	0	0	0	0	0	0	0	0	50	9	21
otu19372	0	0	0	0	0	0	0	0	0	0	0	0	0	0	0
otu19674	0	26	0	0	68	0	0	0	0	0	0	0	0	0	0
otu3565	0	0	0	0	0	0	0	0	0	0	0	0	78	0	0
otu9661	0	0	0	0	0	0	0	0	0	0	86	27	0	0	0
otu9720	47	0	63	0	0	0	0	0	0	7	0	0	0	0	0
otu9795	77	1	7	0	0	0	0	0	0	0	0	0	0	0	0
otu12229	0	0	0	0	0	0	0	0	0	0	0	0	0	0	5
otu12356	0	0	0	0	0	0	0	0	0	0	0	0	0	0	0
otu13520	0	0	0	0	0	0	0	0	0	0	0	0	0	0	0
otu5445	2	0	0	15	23	8	0	0	15	5	8	0	0	2	0
otu8227	3	3	2	19	4	5	0	21	0	3	3	4	0	0	0
otu11399	60	12	19	0	0	0	0	0	0	0	0	0	0	0	0
otu12090	81	10	21	0	0	0	0	0	0	0	0	0	0	0	0
otu14629	0	0	0	0	0	0	0	0	0	0	0	0	0	0	0
otu14990	0	2	3	0	0	0	0	0	0	0	0	7	0	0	0
otu325	0	0	0	0	25	0	0	0	0	0	0	0	0	0	0
otu438	0	4	0	0	0	5	0	8	2	3	3	2	3	5	2
otu4464	0	0	0	0	0	0	0	0	17	0	0	0	0	0	0
otu5963	0	0	0	0	0	0	0	18	3	0	0	3	2	0	2
otu8759	0	0	0	0	0	0	0	0	10	0	0	0	0	0	0
otu9513	0	5	2	0	0	0	0	0	0	0	0	0	0	0	0
otu12547	2	1	0	1	2	0	4	5	16	2	0	0	0	0	0
otu17201	0	0	0	0	0	0	0	0	0	59	2	30	0	0	0
otu126	0	0	0	0	0	2	0	0	0	0	0	0	0	0	0
otu2571	0	0	0	0	0	0	0	0	0	0	0	0	45	0	30
otu4036	2	1	0	10	0	8	0	0	16	0	0	0	0	0	0
otu11330	5	4	4	1	3	0	0	0	0	27	0	0	9	0	11
otu12312	0	0	0	0	0	0	0	0	0	0	0	0	0	0	0
otu13256	0	0	0	0	0	0	0	0	0	0	0	0	0	0	0
otu19985	0	0	0	0	0	2	0	42	3	0	0	0	1	0	0
otu6054	0	0	0	0	0	0	0	0	0	0	0	0	0	52	0
otu8246	0	0	0	0	0	0	0	0	0	0	0	0	0	0	0
otu8297	0	0	0	0	0	0	0	0	0	0	0	0	0	42	44
otu8641	0	0	11	0	0	0	0	0	0	0	0	0	0	15	31
otu9431	0	0	0	0	0	0	0	0	0	39	0	32	0	27	0
otu10408	0	0	0	0	0	0	0	0	0	0	0	0	0	0	0
otu14389	0	0	0	11	0	0	26	0	12	0	0	0	0	0	0
otu16389	0	0	0	0	0	0	0	0	0	0	0	0	76	0	0
otu302	3	1	0	5	0	4	9	1	4	1	7	0	0	3	0
otu1155	0	3	2	0	3	0	6	4	8	3	3	2	0	2	0
otu5221	5	2	3	0	0	0	0	0	0	0	0	0	25	0	37
otu10996	0	0	0	0	0	0	3	19	27	0	0	0	0	0	0
otu12659	12	0	3	0	0	0	0	0	0	0	0	0	0	0	0
otu19087	0	0	0	0	0	0	12	0	0	1	15	42	8	0	0
otu19694	0	0	0	0	0	0	0	0	0	0	0	0	0	90	11
otu19910	0	0	0	15	3	6	0	0	7	7	7	0	0	4	0
otu6705	3	0	0	0	0	0	0	0	0	0	0	0	0	18	0
otu11814	11	12	0	0	0	0	0	0	0	8	14	9	0	0	15
otu3810	4	3	2	9	0	45	0	0	0	10	0	0	0	0	12
otu5114	0	0	7	0	0	0	0	0	0	14	0	0	9	0	0
otu7302	0	0	0	0	0	0	0	0	0	0	0	19	0	54	21
otu8484	0	0	0	0	0	0	0	0	0	0	0	0	0	0	0
otu11140	0	0	0	0	0	0	0	0	0	0	0	0	0	0	0
otu19468	0	0	0	48	18	0	0	0	0	0	0	0	0	0	0
otu1112	15	0	3	0	0	28	33	0	0	0	0	0	0	0	0
otu2202	0	0	0	0	10	0	0	0	0	0	0	0	0	92	0
otu2614	0	0	0	0	0	0	0	31	12	0	0	6	0	0	0
otu6990	3	0	0	0	0	0	0	0	0	0	0	0	17	0	20
otu10714	5	1	5	0	0	0	0	0	0	0	10	3	0	0	0
otu16133	0	0	0	0	0	0	20	31	0	0	0	0	0	0	0
otu18389	0	8	2	0	0	0	0	0	0	0	0	0	0	0	0
otu515	14	3	13	0	0	0	17	0	19	0	0	0	0	0	0
otu4473	2	4	0	5	0	0	0	0	13	3	0	4	0	13	0
otu5447	0	3	2	0	0	3	0	0	0	0	7	3	0	6	0
otu8173	0	0	0	0	0	0	0	0	0	0	0	0	0	0	0
otu14124	0	0	0	5	0	0	0	41	0	0	0	0	0	0	0
otu15008	11	0	3	19	2	0	0	0	10	0	0	0	0	0	0
otu15996	0	3	0	0	0	0	0	0	0	26	15	48	0	0	0
otu8808	0	0	0	0	0	0	0	0	0	0	0	0	72	0	0
otu9333	0	13	0	0	0	0	0	0	0	9	29	18	0	14	0
otu10162	0	0	0	58	0	0	0	0	0	0	0	0	0	0	0
otu11702	0	9	13	0	0	17	18	0	0	0	0	0	0	0	0
otu12480	4	0	0	0	0	0	0	0	0	0	0	0	0	0	0
otu13893	0	0	0	0	0	0	0	0	0	0	0	0	0	0	0
otu16191	0	0	0	0	83	16	0	0	0	0	0	0	0	0	0
otu16269	0	0	0	0	0	0	0	18	14	0	0	0	0	0	0
otu230	0	0	0	0	0	0	0	0	0	0	0	0	0	0	0
otu1704	0	0	0	32	15	21	0	2	0	0	0	0	0	0	0
otu5780	0	0	0	0	0	0	0	44	0	0	0	0	0	0	0
otu9347	0	0	0	0	0	0	29	0	0	16	12	13	0	0	0
otu12669	2	11	10	12	0	10	0	0	5	0	0	8	9	0	0
otu14512	0	0	0	0	0	0	0	0	0	0	0	0	0	0	0
otu16643	0	0	0	0	0	0	0	0	0	0	0	0	5	20	13
otu17467	0	4	5	0	0	0	0	0	0	0	0	0	27	0	0
otu18623	0	0	0	0	0	0	0	2	0	4	0	0	4	0	6
otu18912	0	0	0	0	53	11	0	0	0	0	0	0	0	35	0
otu19137	0	0	0	0	0	0	0	0	0	0	0	0	0	0	0
otu19977	0	3	0	0	0	0	0	0	0	0	0	10	0	8	8
otu1652	0	11	3	10	0	0	0	0	0	0	0	0	0	0	42
otu5976	3	0	0	18	0	11	4	2	4	0	0	0	0	0	0
otu11779	0	0	0	0	0	0	0	14	0	0	0	0	0	0	0
otu19323	0	0	0	16	28	45	0	0	0	0	0	0	0	0	0
otu4307	0	0	0	0	0	0	0	0	0	0	0	0	0	0	0
otu14104	0	0	2	0	0	0	0	0	0	0	6	0	29	0	0
otu14487	0	0	0	0	0	0	0	31	13	0	0	0	0	0	0
otu14729	0	0	0	0	0	0	0	0	0	0	0	0	0	0	0
otu18897	0	0	0	0	0	0	0	43	0	0	0	0	0	0	0
otu2091	0	0	6	0	0	0	0	0	0	0	0	0	0	28	0
otu10228	0	0	0	0	0	0	0	0	49	0	0	0	0	0	0
otu14031	0	0	0	0	0	0	0	0	0	0	0	0	0	22	27
otu4655	0	3	6	0	0	11	0	9	10	1	2	0	0	0	0
otu5657	0	0	0	0	0	0	0	0	0	0	0	0	0	0	0
otu7137	0	0	0	0	0	0	0	0	0	0	0	0	0	75	3
otu8407	0	0	0	0	0	0	0	0	0	0	0	0	0	0	0
otu9025	0	39	0	0	0	0	0	0	0	0	0	3	5	0	0
otu12597	0	0	0	0	0	0	0	23	6	0	3	0	6	5	0
otu14768	0	0	0	0	0	0	0	0	0	0	0	0	0	2	0
otu18977	0	0	0	0	0	0	0	0	0	0	0	0	0	0	8
otu4296	0	4	0	0	0	0	0	39	0	0	0	0	0	0	0
otu6532	0	0	0	0	0	0	0	0	0	0	0	5	43	0	22
otu11709	0	0	0	0	0	0	0	0	0	0	0	0	0	95	0
otu11958	0	0	0	0	0	0	0	0	0	0	0	0	25	0	41
otu12672	0	0	0	0	0	0	0	0	0	0	0	0	4	13	53
otu15137	4	0	0	0	7	0	0	0	0	4	17	0	1	2	16
otu17378	0	0	0	0	0	0	0	0	47	0	0	0	0	0	0
otu2197	0	0	0	0	0	0	0	0	0	0	4	4	0	0	0
otu5107	0	0	0	0	0	0	0	0	0	0	0	0	0	0	0
otu10080	0	0	0	0	0	0	0	0	0	0	0	0	54	0	14
otu16186	3	0	0	0	0	0	0	0	0	0	28	0	0	44	0
otu1087	4	0	0	0	0	0	0	0	0	0	0	0	0	0	0
otu3261	0	0	0	11	0	0	0	0	0	0	0	0	0	0	0
otu3779	0	0	0	0	0	0	26	4	18	0	0	0	0	0	0
otu7115	0	0	0	0	0	0	0	0	5	0	15	0	22	8	0
otu11195	0	0	0	0	0	0	0	41	0	0	0	0	0	0	0
otu2292	4	0	0	9	46	0	2	0	0	0	3	0	0	0	3
otu6610	0	6	0	0	0	0	0	0	0	0	0	0	0	0	0
otu13597	3	0	3	0	7	0	0	0	12	0	0	0	0	0	0
otu14429	0	0	0	0	0	0	0	0	0	0	0	0	24	14	32
otu4071	0	0	0	18	23	28	0	0	0	9	0	0	0	0	0
otu5266	0	0	0	0	0	0	0	0	0	0	0	0	0	0	0
otu7317	0	0	3	9	50	0	3	0	0	0	0	0	0	2	1
otu7448	0	41	30	0	0	0	0	0	0	0	0	0	0	0	0
otu8697	5	0	7	0	0	0	0	0	0	6	7	0	0	0	0
otu12582	0	0	0	50	0	0	0	0	0	0	0	0	0	0	0
otu13562	0	0	0	8	0	0	0	0	0	0	0	5	0	0	0
otu19141	0	3	0	0	0	0	0	0	0	17	20	4	0	0	0
otu19725	0	0	0	0	0	0	0	0	46	0	0	0	0	0	0
otu6034	18	4	0	0	30	39	0	0	0	0	0	0	0	0	0
otu6653	5	1	0	0	0	0	6	3	0	2	0	0	0	7	0
otu10041	0	6	0	0	0	0	0	36	0	0	0	0	0	0	0
otu11062	0	0	0	0	0	21	0	0	25	0	3	0	0	14	0
otu15057	2	10	9	0	0	0	0	0	0	42	0	14	0	0	0
otu18214	0	0	0	0	0	0	0	0	0	0	0	0	0	0	0
otu685	0	0	4	0	0	0	0	0	36	0	0	0	0	0	0
otu3161	0	2	0	10	0	21	27	0	0	0	0	0	0	0	0
otu5135	0	0	0	0	0	0	0	0	0	21	38	10	0	0	0
otu5497	33	0	32	0	0	0	0	0	0	2	2	0	0	2	0
otu9117	0	2	5	14	21	13	0	0	0	0	0	0	0	0	0
otu12297	0	0	0	0	0	0	0	0	44	0	0	0	0	0	0
otu20197	4	1	0	2	0	0	0	0	0	23	7	3	6	11	0
otu22	15	0	0	0	0	0	0	33	0	0	0	0	0	0	0
otu2249	0	0	0	0	0	0	0	0	0	0	0	0	0	0	0
otu3031	0	0	0	0	0	0	0	10	0	0	0	0	0	0	0
otu4681	0	0	0	0	0	0	0	0	0	0	10	0	0	7	1
otu6146	50	15	24	0	0	0	0	0	0	0	0	0	0	0	0
otu6306	0	0	0	0	0	0	0	26	15	0	0	0	0	0	0
otu6505	0	0	0	0	0	0	0	0	0	0	0	0	0	0	0
otu7222	0	0	0	0	0	0	0	0	0	0	0	0	0	0	0
otu8308	0	0	0	0	0	0	0	0	0	0	0	0	0	0	0
otu8863	4	2	0	0	77	6	0	0	0	0	0	0	0	0	0
otu11286	0	0	0	0	0	2	0	0	0	0	0	0	0	0	0
otu11730	0	0	0	0	0	0	0	39	0	0	0	0	0	0	0
otu19064	0	0	0	0	0	0	0	0	0	34	0	34	0	0	0
otu19946	19	6	3	0	0	0	0	19	0	7	0	8	0	0	0
otu1811	0	0	0	0	0	0	0	0	0	0	0	0	17	10	38
otu4563	0	0	0	0	0	0	0	0	0	0	0	0	39	25	4
otu5117	0	9	10	0	59	4	0	0	0	0	0	0	0	0	0
otu11004	0	0	0	0	0	0	0	11	0	0	0	3	6	0	7
otu14035	0	0	0	7	63	0	0	0	0	3	0	9	0	0	0
otu14452	0	0	0	0	0	0	0	0	0	0	0	0	0	0	41
otu18270	0	10	0	0	0	0	0	22	0	0	0	0	0	0	0
otu19936	4	0	0	0	0	0	0	0	0	0	17	0	0	0	0
otu4582	0	0	0	0	0	0	0	23	18	0	0	0	0	0	0
otu5826	4	0	0	6	0	0	11	2	2	1	0	0	1	0	0
otu5832	0	0	0	0	0	0	0	0	0	0	0	0	0	89	0
otu7324	0	0	0	0	0	0	0	0	0	0	0	0	0	0	0
otu11152	5	0	0	0	0	0	0	0	0	0	12	0	29	0	0
otu12300	0	0	0	0	0	0	0	0	0	0	0	0	0	0	0
otu13545	0	0	0	0	0	0	0	38	0	0	0	0	0	0	0
otu14740	20	18	18	0	0	0	0	0	8	0	0	0	0	0	0
otu19449	3	2	2	3	0	13	1	0	8	0	2	3	8	0	3
otu431	4	0	0	0	0	0	0	0	0	0	0	0	0	0	0
otu4239	0	0	0	0	0	0	0	0	0	0	0	0	0	0	0
otu5840	5	0	3	0	0	0	0	0	0	1	31	30	0	0	0
otu9000	0	0	0	0	0	0	0	0	0	0	0	0	0	0	0
otu14732	0	0	0	0	0	0	0	0	0	0	0	0	0	0	0
otu15020	4	5	4	0	0	0	0	0	0	0	3	3	0	0	0
otu17624	0	0	0	10	0	23	0	0	0	0	0	0	14	0	20
otu19867	0	0	0	0	0	0	0	0	0	0	0	0	6	18	42
otu632	0	0	0	0	0	0	0	0	0	0	0	0	0	0	0
otu2131	0	0	0	0	0	0	0	39	0	0	0	0	0	0	0
otu6186	0	0	0	0	0	0	0	0	0	0	0	0	0	87	0
otu6725	0	0	0	0	0	0	0	0	0	0	0	0	51	0	11
otu14611	0	0	0	11	38	5	0	0	0	0	0	0	0	0	0
otu18520	0	0	0	0	0	0	0	0	0	0	0	0	0	37	35
otu19835	0	0	0	0	0	0	0	38	0	0	0	0	0	0	0
otu666	0	0	0	0	0	0	0	0	0	0	0	0	34	18	15
otu2700	0	53	0	0	0	0	0	0	0	0	0	0	0	0	0
otu3128	0	13	0	0	0	0	0	0	0	0	0	0	0	67	0
otu4244	2	0	0	4	0	17	0	21	0	0	0	0	0	0	0
otu8653	0	0	0	0	47	38	0	0	0	0	0	0	0	0	0
otu8996	0	0	0	0	0	0	0	0	0	0	0	0	14	27	0
otu12566	0	0	0	0	0	0	0	0	0	41	0	38	0	0	0
otu13552	2	1	0	0	0	0	0	0	0	0	0	0	0	0	0
otu14298	2	5	3	0	0	0	0	0	0	0	0	0	0	0	0
otu16258	6	1	0	0	0	0	0	0	0	37	0	11	0	0	0
otu63	0	0	0	0	0	0	0	0	0	0	0	11	0	0	51
otu4866	0	0	0	16	0	0	9	11	7	0	0	0	0	0	0
otu5786	0	0	0	0	0	0	0	0	0	0	0	0	0	0	0
otu9688	0	13	3	0	0	0	0	0	0	0	0	0	0	10	32
otu11228	0	0	0	0	0	0	0	0	0	0	0	0	0	26	39
otu11352	10	11	0	0	0	0	0	0	0	0	33	0	0	0	0
otu18173	0	0	0	0	0	0	0	0	43	0	0	0	0	0	0
otu18414	0	4	2	8	9	20	0	0	2	0	0	0	0	0	0
otu18942	0	0	0	0	0	0	0	0	0	0	0	0	0	86	0
otu20252	0	0	0	4	24	57	0	0	0	0	0	0	0	0	0
otu1287	0	0	0	0	0	3	16	0	0	0	0	0	0	0	0
otu3885	11	17	12	0	3	0	3	1	5	0	0	0	0	0	0
otu7791	0	3	0	6	6	2	14	0	1	1	0	0	4	0	0
otu9532	0	0	0	0	0	0	0	0	0	0	0	0	16	64	0
otu13740	0	0	0	0	0	0	0	0	0	0	0	0	0	0	0
otu15309	0	0	0	48	0	0	0	0	0	0	0	0	0	0	0
otu37	0	0	0	0	0	0	0	0	0	0	0	0	14	65	0
otu1065	0	1	0	0	0	2	0	0	11	0	0	0	0	0	0
otu1422	0	0	0	0	0	0	0	0	0	0	0	0	0	84	0
otu2389	0	0	0	0	0	0	0	0	0	0	0	0	24	0	0
otu5543	0	0	0	0	0	0	0	0	0	0	49	29	0	0	7
otu8114	2	0	0	0	0	0	0	0	0	8	2	0	0	4	45
otu8768	0	0	0	0	0	0	0	0	36	0	0	0	0	0	0
otu11188	0	0	0	0	0	0	11	0	8	7	5	0	5	0	0
otu16108	0	0	0	0	0	0	0	0	0	0	0	0	0	0	0
otu20107	0	0	0	48	0	0	0	0	0	0	0	0	0	0	0
otu157	0	0	0	0	0	0	0	0	0	0	0	0	0	0	0
otu4202	0	0	0	0	0	0	0	0	0	66	0	0	0	0	0
otu6817	0	0	0	0	0	0	0	0	42	0	0	0	0	0	0
otu7537	0	0	0	0	0	0	0	20	0	7	11	0	0	0	0
otu8598	0	0	0	0	0	0	0	1	0	0	0	0	0	0	2
otu10364	0	0	0	0	0	0	3	13	20	0	0	0	0	0	0
otu11791	0	1	0	0	0	0	2	0	0	3	8	3	5	31	3
otu12643	0	0	0	0	0	0	0	35	0	0	0	0	0	0	0
otu13193	0	0	0	0	0	0	0	0	0	0	0	0	0	0	0
otu13880	0	0	0	0	0	0	0	0	0	0	0	8	0	0	0
otu17327	0	0	0	0	0	0	24	0	0	0	0	0	0	39	0
otu1591	0	3	0	0	0	0	0	7	0	0	0	0	9	25	0
otu2380	0	0	0	0	0	0	0	0	30	0	23	0	0	0	0
otu3978	9	6	3	0	10	5	0	0	14	0	2	0	0	2	7
otu4216	0	0	0	0	0	0	12	1	27	0	0	0	0	0	0
otu4710	0	2	0	0	15	0	0	0	0	0	5	0	28	0	0
otu6080	0	0	13	0	0	0	0	0	0	0	0	0	0	0	0
otu7679	0	0	0	0	0	0	0	0	0	0	0	0	43	0	16
otu9976	0	0	0	0	0	0	0	0	21	0	0	0	0	0	0
otu14043	0	0	0	0	0	0	0	0	41	0	0	0	0	0	0
otu16241	0	0	0	0	0	0	0	0	0	0	0	0	0	0	0
otu16957	0	0	0	0	0	0	0	30	0	0	0	0	5	3	0
otu18672	0	0	0	11	0	0	5	3	3	1	0	0	0	0	0
otu19300	10	19	8	1	0	0	5	1	3	0	0	0	0	0	0
otu20443	0	0	0	0	0	0	0	0	41	0	0	0	0	0	0
otu4519	0	0	0	19	10	27	1	2	0	0	0	0	2	0	0
otu5478	0	0	0	0	0	0	0	35	0	0	0	0	0	0	0
otu7210	0	0	0	0	0	0	0	27	6	0	0	0	0	0	0
otu8894	0	0	0	0	0	0	0	0	0	0	5	0	7	55	5
otu9609	0	0	0	0	0	0	0	0	0	10	0	0	34	8	9
otu10587	0	0	0	0	0	0	0	36	0	0	0	0	0	0	0
otu12023	5	0	8	0	0	0	0	0	0	0	0	11	0	3	22
otu15363	0	0	0	0	0	0	0	36	0	0	0	0	0	0	0
otu15504	0	0	0	0	0	0	0	0	0	0	0	0	0	0	0
otu7729	0	17	15	0	0	0	16	0	6	0	0	0	0	0	0
otu8785	2	0	2	5	0	6	3	0	0	0	0	5	0	0	0
otu10149	0	24	45	0	0	0	0	0	0	0	0	0	0	0	0
otu13884	0	0	0	0	0	0	0	0	0	0	0	0	4	0	0
otu16495	0	0	0	0	0	0	0	0	0	0	0	0	0	0	0
otu18048	0	0	0	0	0	0	0	0	0	12	0	0	0	0	40
otu19122	0	0	0	0	0	0	0	26	11	0	0	0	0	0	0
otu2423	0	0	0	0	0	0	0	0	0	0	0	0	3	19	3
otu2930	4	0	12	0	0	0	0	0	0	0	0	0	30	18	0
otu5027	0	0	0	25	0	0	0	0	0	27	0	3	0	0	0
otu6509	7	16	10	0	0	0	2	0	0	0	0	0	0	0	0
otu8340	0	0	0	0	68	0	0	0	0	0	0	0	0	0	0
otu8584	0	0	0	13	0	0	0	0	0	0	0	0	0	38	14
otu10939	0	0	0	0	0	0	0	0	40	0	0	0	0	0	0
otu11390	0	0	0	1	0	0	0	12	0	0	0	0	4	3	0
otu12156	0	0	0	0	0	0	0	0	0	0	0	0	9	67	0
otu12218	12	0	0	0	0	0	0	0	0	0	0	0	0	0	0
otu13364	0	0	0	0	0	0	0	26	11	0	0	0	0	0	0
otu13815	12	30	24	0	0	0	0	0	0	0	0	0	0	0	0
otu15543	0	0	0	0	0	0	0	0	0	4	6	0	0	2	0
otu16959	0	0	0	0	0	0	0	0	0	0	0	0	2	49	15
otu57	0	0	0	0	0	0	0	0	0	0	0	0	0	0	0
otu976	0	0	0	0	0	0	0	0	0	0	36	0	0	0	0
otu2709	0	0	0	0	0	0	0	34	0	0	0	0	0	0	0
otu4446	4	0	0	28	0	25	0	0	0	0	3	0	0	0	0
otu10949	0	0	0	0	0	0	0	0	11	0	0	0	0	56	0
otu11863	0	0	0	0	4	5	0	7	0	0	0	0	12	6	1
otu12273	0	0	0	0	0	0	4	17	5	0	0	0	9	0	1
otu13719	0	0	0	0	0	0	43	0	0	0	0	0	0	0	0
otu13864	0	0	0	0	0	0	0	0	0	4	0	3	12	6	11
otu2382	0	0	0	0	0	0	0	0	0	0	0	0	13	0	40
otu2409	2	0	0	0	0	0	0	0	0	0	2	0	3	0	0
otu3837	0	0	0	0	0	0	0	35	0	0	0	0	0	0	0
otu6030	4	0	0	10	0	13	0	0	0	15	10	0	0	0	0
otu6729	0	0	0	0	0	0	0	0	0	0	7	7	0	0	0
otu7054	0	0	0	0	0	12	7	11	15	0	0	0	0	0	0
otu14222	0	0	0	0	0	0	0	0	0	0	0	0	42	20	0
otu14937	4	9	0	0	0	0	3	0	19	3	0	3	0	0	0
otu15088	0	0	0	0	0	0	0	0	0	0	0	0	0	0	53
otu19076	0	2	0	0	0	0	0	0	0	0	0	0	0	2	0
otu20068	0	32	8	3	8	0	4	0	0	0	0	2	0	0	0
otu1250	0	0	0	0	0	0	0	35	0	0	0	0	0	0	0
otu2615	0	0	0	0	0	0	0	0	0	0	0	0	0	0	0
otu7051	0	0	0	0	0	0	0	35	0	0	0	0	0	0	0
otu10609	2	3	0	0	5	0	3	3	3	6	3	2	0	0	0
otu11541	0	0	0	0	0	0	0	0	0	0	0	0	0	0	0
otu13876	0	0	0	0	0	0	0	0	0	0	0	0	0	0	0
otu14110	0	0	0	0	0	0	0	0	0	0	0	0	42	7	6
otu14626	0	0	0	0	0	0	0	19	0	0	0	0	0	0	0
otu15957	0	0	0	0	0	0	2	0	0	0	0	0	8	0	0
otu17349	0	0	0	0	0	0	0	0	0	0	0	0	0	78	0
otu18876	0	0	0	0	0	0	0	0	0	0	0	0	0	0	0
otu19156	0	2	6	0	0	0	0	0	14	0	0	0	0	0	1
otu19966	0	0	0	0	0	0	0	34	0	0	0	0	0	0	0
otu781	0	0	0	0	0	0	0	0	0	0	53	27	0	0	0
otu1063	0	0	0	0	0	0	0	0	0	0	0	0	2	0	1
otu4363	0	0	0	0	0	0	0	16	19	0	0	0	0	0	0
otu4574	4	2	2	20	20	8	0	0	0	0	0	0	0	0	0
otu4622	0	0	0	0	0	0	0	0	0	0	0	0	0	0	0
otu9528	0	0	0	0	0	0	0	20	0	0	0	0	22	0	0
otu10822	0	0	0	7	0	0	0	0	0	0	0	0	0	0	0
otu11217	0	0	0	32	0	0	0	0	5	0	0	0	0	0	0
otu14436	0	0	0	0	0	0	0	0	0	0	0	0	0	0	0
otu16006	2	1	0	0	0	0	0	32	0	0	0	0	0	0	0
otu16020	0	0	0	0	0	0	0	0	0	0	0	0	0	0	0
otu17547	0	0	0	0	0	0	3	22	11	0	0	0	0	0	0
otu18898	0	0	0	0	2	0	21	0	18	0	0	0	0	0	0
otu19857	0	0	0	0	0	0	0	0	0	0	0	0	0	0	0
otu125	0	0	0	0	0	0	0	0	0	0	0	0	0	0	0
otu1005	0	0	0	0	0	80	0	0	0	0	0	0	0	0	0
otu3324	0	7	0	0	0	0	0	0	0	0	0	0	0	0	0
otu4403	0	0	0	0	0	0	0	0	0	0	0	0	0	0	0
otu5977	0	0	0	0	0	0	0	0	0	7	4	14	0	0	0
otu6797	0	0	0	0	0	0	0	0	0	0	0	0	0	28	0
otu10018	0	0	0	0	0	0	0	0	37	0	0	0	0	0	0
otu10942	2	2	4	0	0	0	0	0	0	4	4	7	1	14	10
otu12656	0	0	0	0	0	0	0	0	0	1	0	0	4	0	2
otu15766	0	0	0	0	0	0	0	0	0	0	0	0	0	22	38
otu18258	0	0	0	0	0	0	0	20	0	0	0	0	0	0	0
otu18839	2	3	0	0	0	6	0	2	5	0	0	0	0	0	0
otu1729	0	0	0	0	0	0	0	0	0	0	0	0	0	11	43
otu4427	0	0	0	0	0	0	0	0	0	0	0	0	0	0	0
otu6895	8	3	31	0	0	0	0	0	0	0	0	0	0	0	0
otu8566	0	0	0	0	0	0	0	0	0	0	0	0	0	0	0
otu14373	0	0	0	0	0	0	0	24	0	16	0	0	0	0	0
otu15545	0	5	0	2	0	0	0	0	0	0	0	0	0	0	11
otu17028	0	0	0	0	0	0	0	0	32	0	0	0	0	0	0
otu2226	0	0	0	0	0	0	0	0	0	0	0	0	0	0	0
otu5857	4	0	0	10	0	0	0	0	15	0	0	6	0	0	0
otu6555	0	3	0	0	0	0	22	0	9	0	0	0	0	0	0
otu7425	0	0	0	0	0	0	0	0	0	0	0	0	0	0	1
otu7530	0	0	2	0	0	0	0	0	0	0	0	3	0	0	0
otu8579	0	0	0	0	0	0	0	0	36	0	0	0	0	0	0
otu14691	0	0	0	0	0	0	0	0	0	0	0	0	0	0	50
otu16525	0	0	0	0	0	0	0	0	0	0	0	0	0	0	0
otu17476	0	0	0	0	0	0	0	33	0	0	0	0	0	0	0
otu19060	0	0	0	0	0	0	0	0	0	0	0	0	0	0	0
otu19508	0	1	0	0	0	0	0	0	0	0	7	4	0	6	31
otu20381	0	0	0	0	0	0	0	33	0	0	0	0	0	0	0
otu2809	0	0	0	0	0	0	0	11	9	0	0	0	0	0	0
otu5350	0	0	0	4	2	13	0	0	3	0	0	0	2	0	0
otu5743	0	0	0	0	0	0	0	0	30	0	0	0	0	11	0
otu6423	7	7	11	0	5	0	0	0	0	0	0	0	0	0	0
otu10652	0	2	3	0	0	2	0	0	1	0	2	2	18	5	6
otu10710	0	0	0	0	0	0	0	0	0	0	35	0	0	0	0
otu11412	0	0	0	10	0	0	0	0	0	18	0	0	0	0	0
otu12886	0	0	0	0	0	0	0	0	0	0	0	0	0	0	0
otu13800	0	0	0	0	0	0	0	0	0	0	0	0	0	74	0
otu17877	3	0	0	0	0	0	0	0	0	0	0	0	0	0	0
otu19509	0	19	2	0	0	0	8	0	2	0	0	0	0	0	0
otu109	0	0	0	0	0	0	0	0	0	0	14	9	0	4	0
otu1795	2	1	0	1	0	2	0	0	5	1	0	0	7	15	6
otu2460	0	0	0	0	0	20	0	0	0	5	8	0	0	0	0
otu2715	0	0	0	22	9	12	0	0	0	0	13	0	0	0	0
otu5460	0	0	0	0	0	0	0	0	0	0	0	0	0	0	0
otu6743	0	0	0	0	0	0	0	0	0	8	0	0	18	0	24
otu11064	6	6	15	0	0	0	0	0	0	0	0	0	3	18	0
otu11484	12	8	9	0	0	0	6	2	4	0	0	0	0	0	0
otu11562	0	0	3	0	0	0	26	0	0	0	10	0	0	0	0
otu12397	0	0	0	6	0	0	2	0	0	0	0	0	0	0	3
otu12802	0	0	0	0	0	0	0	0	0	0	0	0	0	0	0
otu15371	0	0	0	0	0	0	0	0	0	0	0	0	26	0	21
otu15626	0	0	0	38	0	0	0	0	0	0	0	0	0	0	0
otu16507	0	0	0	0	9	0	0	0	0	0	0	0	25	25	0
otu2162	0	0	0	0	0	0	0	8	0	0	0	0	2	0	0
otu6165	0	0	0	0	0	0	0	0	0	0	0	0	0	0	2
otu7261	9	2	0	10	0	0	0	0	0	0	0	0	0	0	0
otu7867	0	0	0	0	0	0	0	0	0	0	0	0	14	0	36
otu7928	79	0	0	0	0	0	0	0	0	0	0	0	0	0	0
otu9294	0	0	0	0	0	0	0	0	0	0	0	0	0	0	0
otu9433	0	0	0	0	0	0	0	0	0	0	0	0	0	0	47
otu9553	0	0	0	0	0	0	0	0	25	0	0	23	0	0	0
otu15989	0	0	0	0	0	0	0	0	0	0	0	0	0	0	0
otu17466	39	1	37	0	0	0	0	0	0	0	0	0	0	0	0
otu18010	0	0	0	0	0	0	0	31	0	0	0	0	0	0	0
otu18704	0	0	0	0	0	0	0	32	0	0	0	0	0	0	0
otu3389	0	0	0	0	0	0	0	0	0	0	0	12	10	26	0
otu4073	0	0	0	0	0	0	0	0	0	0	0	0	0	0	23
otu4128	0	0	0	0	0	0	0	0	0	0	0	0	0	0	0
otu4161	0	0	0	0	0	0	0	0	0	0	0	0	0	71	0
otu4228	0	3	0	0	0	0	0	0	0	0	4	0	0	41	14
otu6935	0	0	0	0	0	0	0	0	0	0	0	0	0	0	0
otu7879	0	0	0	0	0	0	0	0	0	0	0	0	0	0	0
otu7890	0	0	0	0	0	0	0	26	0	0	0	14	0	0	0
otu8523	0	0	0	0	0	0	13	0	0	0	0	0	0	0	0
otu9887	0	1	0	0	9	9	0	0	20	0	10	0	0	0	0
otu10032	0	0	0	0	0	0	0	0	0	0	0	0	43	0	0
otu12436	0	0	0	0	0	0	0	0	0	0	0	0	0	0	2
otu13266	0	0	0	0	0	0	0	0	11	0	0	0	0	0	0
otu17654	0	0	0	0	0	0	0	0	0	0	0	0	0	71	0
otu18888	0	0	0	0	0	0	0	0	0	12	0	0	0	25	0
otu19171	3	2	18	0	0	0	2	0	5	0	2	2	0	10	0
otu2897	0	0	0	0	0	0	0	0	0	0	0	0	0	70	0
otu4022	0	0	0	0	0	0	0	0	0	0	0	0	0	36	23
otu5286	0	0	0	0	0	0	0	26	0	0	0	0	0	0	0
otu6645	0	0	0	0	0	0	0	0	0	0	0	0	0	0	0
otu8398	0	0	0	0	0	0	0	0	0	0	0	0	27	0	0
otu10759	0	0	0	0	0	0	0	0	0	0	0	0	0	0	0
otu11611	0	0	0	40	0	0	0	0	0	0	0	0	0	0	0
otu17496	0	0	0	0	0	0	0	0	0	0	0	0	0	0	47
otu19791	0	0	0	0	0	0	0	0	16	0	0	0	0	0	0
otu909	0	0	0	0	0	0	0	0	3	0	0	0	0	0	0
otu3364	0	0	0	0	0	0	0	0	0	0	70	0	0	0	0
otu3467	0	4	0	0	0	2	2	2	0	0	0	0	0	0	0
otu4683	19	13	4	0	0	0	0	0	0	0	0	0	0	0	0
otu5896	3	4	4	2	3	3	5	6	1	0	0	0	0	0	2
otu6127	4	3	0	0	0	0	0	0	0	0	5	0	9	24	7
otu10062	0	0	0	0	0	0	0	0	0	0	0	0	0	37	22
otu13713	3	2	0	0	0	0	0	0	0	0	0	0	35	16	0
otu14981	0	0	0	0	0	0	0	0	0	0	0	0	21	40	0
otu205	0	3	0	0	0	0	0	22	0	0	0	0	0	16	0
otu913	0	0	0	0	0	0	0	0	0	0	0	0	0	8	0
otu1406	0	0	0	0	0	0	0	0	0	0	0	0	0	0	0
otu1505	0	3	5	0	0	0	0	0	0	0	4	3	3	0	16
otu4645	0	0	0	0	0	0	0	0	0	0	0	0	6	3	34
otu6100	0	3	0	0	0	0	0	0	0	0	7	8	11	36	0
otu7071	0	0	0	0	0	0	0	0	0	0	0	0	0	0	0
otu10184	0	1	0	0	0	0	0	0	0	0	2	0	0	8	28
otu10473	0	0	0	0	0	0	0	0	0	4	0	0	14	2	2
otu10651	52	0	23	0	0	0	0	0	0	0	0	0	0	0	0
otu12600	0	0	0	2	0	3	0	12	0	0	0	4	0	0	0
otu12653	0	0	0	0	0	0	0	27	0	0	0	0	0	0	0
otu13742	0	0	0	39	0	0	0	0	0	0	0	0	0	0	0
otu14664	0	0	0	0	0	0	0	31	0	0	0	0	0	0	0
otu16386	0	0	0	0	0	0	0	0	0	0	0	0	0	0	43
otu20448	0	0	0	0	0	2	0	2	1	19	0	5	10	0	5
otu2480	0	0	0	0	0	0	7	5	0	6	0	4	7	0	1
otu3982	0	0	0	0	0	0	0	0	0	0	0	0	0	0	0
otu6598	0	0	0	27	0	21	0	0	0	0	0	0	0	0	0
otu7331	0	0	0	39	0	0	0	0	0	0	0	0	0	0	0
otu8195	8	6	0	0	0	0	0	0	0	0	0	0	0	0	30
otu8515	0	2	0	0	0	0	0	25	0	0	0	0	0	0	0
otu10634	0	0	0	0	0	0	0	0	0	0	0	0	0	0	0
otu11182	20	1	3	0	0	0	0	15	6	0	0	0	0	0	0
otu19510	0	0	0	17	0	0	0	0	19	0	0	0	0	0	0
otu20328	0	0	0	0	0	0	0	0	0	0	0	0	0	49	14
otu2280	0	0	0	0	0	0	0	0	0	0	0	0	0	0	0
otu9344	0	0	2	0	0	0	0	0	0	0	0	0	12	0	25
otu11411	0	0	0	0	0	0	0	0	0	0	0	0	0	20	23
otu11493	0	0	0	0	0	0	0	0	0	0	0	0	0	0	0
otu11635	0	0	0	0	0	0	0	0	0	0	0	0	0	0	0
otu12619	0	0	0	0	0	0	0	0	0	0	0	0	11	0	35
otu12798	0	0	0	0	0	0	0	0	0	0	0	0	0	0	0
otu16622	0	0	0	0	0	0	0	30	0	0	0	0	0	0	0
otu17735	2	0	0	0	0	0	0	0	0	0	0	3	7	15	7
otu20208	0	0	0	0	0	0	0	0	0	0	0	0	0	0	3
otu727	0	3	0	7	13	12	0	0	0	0	12	0	0	0	0
otu2318	0	0	0	0	0	0	0	0	0	0	0	0	7	0	38
otu5684	0	2	0	0	0	0	0	0	9	0	0	0	0	0	0
otu6353	0	0	0	0	0	0	0	0	0	0	0	0	0	0	44
otu8255	0	0	0	0	0	0	0	0	0	0	0	0	0	0	0
otu12309	0	0	0	0	0	0	0	0	0	0	0	0	0	0	0
otu13318	0	0	0	0	0	0	0	0	0	0	0	28	0	0	0
otu15597	60	0	12	0	0	0	0	0	0	0	0	0	0	0	0
otu15718	0	0	0	7	0	0	0	0	26	0	0	0	0	0	0
otu16455	0	0	0	0	0	0	10	0	0	0	0	0	0	0	0
otu16757	0	4	3	0	0	0	26	0	0	2	0	0	0	0	0
otu19624	0	0	0	0	0	0	0	0	0	0	27	0	19	0	0
otu1165	0	2	3	0	0	0	0	0	0	0	0	0	0	0	0
otu2370	0	3	0	2	0	32	4	0	1	0	0	0	0	0	0
otu3282	4	3	9	0	0	0	0	0	0	0	0	0	0	0	0
otu5961	0	0	0	0	0	0	0	0	0	0	0	0	0	0	0
otu8035	0	0	0	0	0	18	0	0	0	0	0	39	0	0	0
otu8362	0	0	0	0	9	4	0	0	0	0	0	0	0	0	0
otu9703	0	0	0	0	0	0	0	0	33	0	0	0	0	0	0
otu12154	0	0	0	0	0	0	0	1	0	0	0	0	5	0	5
otu15322	0	0	0	0	0	0	0	0	0	0	0	0	0	0	0
otu15419	0	0	0	0	0	0	0	0	0	13	8	0	23	0	5
otu17151	0	3	0	0	0	0	0	0	0	0	0	0	0	36	0
otu17675	0	0	0	0	0	0	0	0	0	0	0	0	0	0	0
otu382	0	0	0	0	0	0	0	0	32	0	0	0	0	0	0
otu3193	0	0	0	0	0	0	0	0	0	0	0	0	0	0	44
otu3821	4	0	0	0	0	0	0	0	0	36	2	0	10	0	0
otu4984	2	4	2	0	0	0	0	8	0	0	0	3	0	0	0
otu5345	0	0	0	0	0	0	0	0	0	0	0	0	44	0	3
otu9130	3	3	0	0	0	5	0	0	0	0	0	0	0	0	0
otu9749	0	0	0	0	0	0	0	0	0	0	0	0	0	0	0
otu11041	2	13	4	2	2	3	2	0	0	0	0	0	0	4	0
otu12864	0	0	0	0	0	0	0	28	0	0	0	0	0	0	0
otu16654	0	0	0	0	0	0	0	0	0	0	12	37	0	0	0
otu16724	0	0	0	0	0	0	0	0	0	0	0	0	0	0	0
otu17253	0	0	0	0	0	0	0	0	0	0	0	0	0	0	0
otu19591	0	0	0	0	0	0	0	0	0	0	0	0	0	0	0
otu20365	0	0	0	0	42	16	4	0	0	0	0	0	0	0	0
otu2132	0	0	0	0	0	0	0	0	0	0	0	0	3	0	6
otu6418	6	0	3	0	0	0	0	0	0	27	22	0	0	0	0
otu8060	0	8	4	0	0	0	0	0	0	0	0	15	0	0	0
otu9248	0	2	0	0	0	0	0	0	0	0	0	0	0	0	0
otu9911	0	0	4	0	0	0	0	0	5	0	0	4	0	0	0
otu10292	0	0	0	0	0	0	0	0	0	0	0	0	10	51	0
otu12688	0	0	0	0	0	0	0	0	0	3	61	0	0	0	0
otu13183	0	0	0	0	0	0	0	19	0	0	0	0	0	0	0
otu13446	0	0	0	0	0	0	0	0	0	0	0	0	0	24	13
otu14672	0	0	0	0	0	0	0	22	0	0	0	0	0	0	0
otu15812	0	0	0	0	0	0	0	0	0	0	0	0	0	0	0
otu17116	0	23	15	0	0	0	0	0	0	0	0	0	0	0	0
otu19288	0	0	0	0	0	0	0	0	0	0	0	0	15	0	29
otu19841	25	9	14	0	0	0	0	0	0	0	0	0	0	0	0
otu20147	0	0	0	0	0	0	0	0	25	0	0	3	2	4	0
otu1814	0	1	0	0	0	0	0	0	0	0	0	0	0	0	0
otu2863	0	3	0	33	0	0	0	0	0	0	0	0	0	0	0
otu4964	0	0	0	36	0	0	0	0	0	0	0	0	0	0	0
otu5452	8	11	10	0	0	0	0	0	0	0	0	0	0	0	0
otu5727	0	0	0	0	0	0	0	28	0	0	0	0	0	0	0
otu6876	0	0	0	0	0	0	0	0	0	0	5	0	0	11	0
otu7135	0	4	8	0	0	0	4	4	3	2	0	0	5	0	0
otu7458	3	3	0	0	0	0	0	0	0	0	0	0	39	0	0
otu13338	11	2	0	0	0	0	0	0	0	0	0	0	0	0	0
otu14050	0	0	0	0	0	0	0	0	0	0	0	0	0	0	0
otu14262	0	0	0	0	0	0	0	0	0	5	0	0	0	0	0
otu14880	0	0	0	0	0	0	0	19	7	0	0	0	0	0	0
otu15773	0	0	0	0	0	49	0	0	0	14	0	0	0	0	0
otu16717	5	6	6	3	0	0	6	1	4	0	0	0	0	0	0
otu17945	0	0	0	0	0	0	0	24	4	0	0	0	0	0	0
otu18479	8	8	0	0	0	0	0	0	9	0	0	0	0	0	0
otu426	0	2	0	0	0	0	0	0	0	0	0	0	10	0	7
otu1226	0	0	0	14	25	13	0	0	0	0	0	0	0	0	0
otu1793	0	0	0	0	0	0	0	0	0	0	0	0	0	0	0
otu6108	0	10	2	0	0	0	0	0	22	0	0	0	0	0	0
otu7038	0	0	0	0	0	0	0	0	0	0	0	0	0	0	0
otu7152	2	3	11	0	0	0	0	0	0	0	0	0	0	0	1
otu9742	0	0	0	0	0	0	0	0	0	0	0	0	0	0	0
otu9940	0	3	0	0	0	33	0	0	7	0	0	0	0	0	0
otu10208	0	0	0	34	0	0	0	0	0	0	0	0	0	0	0
otu10209	0	3	0	0	0	0	0	0	0	0	0	0	0	0	0
otu10230	0	0	0	0	0	0	0	0	0	0	0	0	0	0	0
otu11291	0	3	0	0	0	0	0	1	15	3	0	0	6	6	0
otu13144	0	3	0	0	0	9	0	0	0	0	0	0	0	0	0
otu13439	0	0	0	0	0	0	0	0	0	2	0	0	15	0	19
otu15157	0	0	0	0	0	0	0	0	0	0	0	0	0	0	0
otu15326	0	0	0	0	0	10	4	0	0	0	0	0	0	0	0
otu15687	0	0	0	0	0	0	0	0	0	0	0	0	0	0	0
otu16022	0	0	0	0	0	0	0	0	30	0	0	0	0	0	0
otu17036	0	0	8	5	0	0	0	0	0	0	0	0	0	0	0
otu17585	0	0	0	0	0	0	0	0	0	0	0	0	0	0	0
otu17684	0	0	3	0	0	0	0	0	0	0	0	0	12	2	17
otu19035	0	0	0	0	0	0	0	16	0	0	0	0	0	0	0
otu611	0	0	0	0	0	5	0	0	0	0	0	0	0	0	21
otu4075	0	0	0	0	0	0	0	27	0	0	0	0	0	0	0
otu8319	0	0	0	0	0	0	0	0	0	0	0	0	13	6	25
otu9933	0	0	0	0	0	0	24	0	9	0	0	0	0	0	0
otu12025	0	13	11	0	0	0	0	0	0	1	0	0	0	0	0
otu18026	0	0	0	0	0	0	0	0	0	0	0	0	0	0	0
otu18464	0	0	0	0	0	0	0	20	2	0	0	0	0	0	0
otu19823	0	0	0	0	0	0	0	0	0	0	0	0	2	26	19
otu20040	0	0	0	0	0	0	19	2	9	0	0	0	0	0	0
otu3705	0	0	0	0	0	0	0	0	0	0	0	0	0	0	0
otu3838	4	0	0	0	0	0	23	0	0	0	0	10	0	6	0
otu4701	0	0	0	0	0	0	0	16	11	0	0	0	0	0	0
otu5191	0	0	0	0	0	0	0	0	0	0	0	0	0	0	0
otu8216	0	3	3	0	0	0	0	0	0	0	0	0	0	0	0
otu10254	0	6	0	0	0	0	0	0	0	0	35	11	0	0	4
otu10773	0	0	0	0	0	0	0	0	0	0	0	0	0	61	0
otu10934	0	8	2	0	0	0	0	0	0	4	0	2	0	0	0
otu11787	0	0	0	0	0	0	0	0	0	0	0	0	0	0	0
otu13635	2	0	0	0	0	0	0	0	0	11	0	5	0	2	0
otu14554	0	0	0	0	0	8	0	0	0	0	0	0	0	0	0
otu15491	0	2	0	0	0	0	0	0	0	0	0	0	14	22	0
otu17902	12	0	4	0	0	0	0	0	0	0	0	0	10	0	0
otu17954	0	2	0	0	0	0	0	0	0	0	0	14	0	0	1
otu3126	5	4	4	1	0	0	4	0	0	0	0	0	0	0	0
otu4591	0	0	0	0	0	0	0	0	0	0	0	0	2	0	0
otu5621	0	0	0	0	0	0	0	25	0	0	0	0	0	0	0
otu7531	0	0	0	0	0	0	0	0	0	0	0	0	12	11	16
otu8668	0	0	0	0	0	0	0	0	0	0	0	0	0	0	0
otu10824	0	0	0	0	0	0	20	0	12	0	0	0	0	0	0
otu12212	2	0	0	0	0	0	0	0	0	0	0	0	0	0	0
otu12528	0	0	0	0	0	0	0	0	0	0	0	0	0	0	1
otu12943	0	0	0	0	0	0	7	0	0	0	0	0	0	0	0
otu13022	0	0	0	0	0	0	0	0	5	0	0	0	0	0	0
otu19471	9	0	4	0	0	0	0	0	0	0	0	0	0	0	0
otu20122	0	0	0	0	0	0	0	0	0	0	0	0	0	0	0
otu190	0	0	0	0	0	0	32	0	0	0	0	0	0	0	0
otu873	0	3	0	9	0	28	0	0	0	0	0	9	0	0	0
otu1428	0	4	5	0	0	0	0	0	0	0	0	0	0	0	0
otu2493	0	0	0	0	0	0	0	0	0	0	0	0	0	0	0
otu3635	0	0	0	0	0	33	0	0	0	0	0	0	0	0	0
otu4102	0	0	0	0	0	0	0	26	0	0	0	0	0	0	0
otu4195	0	0	0	0	0	0	0	0	0	3	0	0	0	14	0
otu4461	2	2	0	0	3	2	3	3	0	5	0	0	1	2	5
otu5146	0	0	0	0	0	0	0	0	0	0	0	0	0	0	0
otu5395	0	0	0	0	0	0	0	26	0	0	0	0	0	0	0
otu6173	0	0	0	12	0	0	0	8	0	0	0	0	0	0	10
otu8843	0	0	0	24	2	6	0	0	0	0	0	0	0	0	0
otu10046	0	0	0	0	0	0	0	26	0	0	0	0	0	0	0
otu10719	0	0	2	0	2	0	0	0	17	0	0	3	0	0	0
otu11209	0	0	0	0	0	0	0	0	0	0	0	0	0	0	0
otu11812	0	0	0	0	0	0	0	0	0	0	0	0	28	19	0
otu13291	0	0	0	0	0	0	0	0	0	0	0	0	0	0	0
otu14403	0	0	0	0	0	0	0	20	0	0	0	0	0	0	0
otu15179	0	0	0	0	0	8	2	0	24	0	0	0	0	0	0
otu17177	0	0	0	0	0	0	0	0	29	0	0	0	0	0	0
otu17308	0	0	0	20	0	0	0	0	12	0	0	0	0	0	0
otu17956	4	7	8	2	3	0	1	0	0	0	0	0	0	0	0
otu19056	0	0	0	0	0	0	0	21	6	0	0	0	0	0	0
otu881	0	0	0	0	0	0	0	0	0	0	0	0	0	0	39
otu1979	0	3	0	0	0	0	0	0	0	3	3	4	0	0	0
otu3099	0	0	0	0	16	4	0	0	0	0	0	0	1	0	2
otu3132	43	0	19	0	0	0	0	0	0	0	0	0	0	0	0
otu3738	0	0	0	0	0	0	0	0	0	0	0	0	0	2	38
otu4839	0	0	0	0	0	0	0	0	0	0	0	0	0	9	0
otu10163	3	0	0	0	0	0	0	25	0	0	0	0	0	0	0
otu11805	2	7	10	0	0	0	3	0	5	0	0	0	0	0	0
otu12223	0	12	11	0	5	8	0	0	0	1	0	0	0	0	0
otu12680	0	0	0	0	0	0	0	0	0	0	0	0	0	0	0
otu13585	0	0	0	0	0	0	0	0	0	0	0	0	0	0	24
otu13899	0	0	0	0	0	0	0	0	0	0	0	0	0	0	0
otu14753	4	3	0	0	0	5	0	8	0	0	0	0	2	0	0
otu1619	9	7	8	0	0	0	3	1	3	0	0	0	0	0	0
otu2569	0	0	0	0	0	0	0	0	0	0	0	0	13	4	23
otu3732	0	0	0	7	2	15	7	0	7	0	0	0	0	0	0
otu5363	0	0	0	0	0	0	0	0	0	0	2	0	0	0	3
otu7290	0	0	0	0	0	0	0	0	0	0	0	0	0	0	0
otu8463	0	0	0	0	0	0	29	0	0	0	0	0	0	0	0
otu9412	0	2	0	0	3	0	0	0	0	0	0	0	0	0	0
otu9793	0	0	0	0	0	0	0	0	0	0	0	0	0	0	0
otu10982	0	0	0	0	0	0	0	0	0	0	0	0	0	0	0
otu11317	0	0	0	0	0	0	0	0	0	0	0	0	0	0	0
otu11713	0	3	0	0	0	5	0	7	0	7	3	0	0	0	14
otu14909	0	0	0	0	0	0	0	0	0	0	0	0	0	0	0
otu15099	0	0	0	0	0	0	0	0	0	0	0	0	0	58	0
otu15710	0	1	0	0	0	0	0	0	0	0	0	0	0	0	0
otu19305	4	2	0	3	9	6	4	4	1	1	7	0	0	0	0
otu308	0	0	0	0	0	0	0	0	0	0	0	3	0	18	0
otu4803	4	5	0	0	26	0	0	0	0	0	0	0	0	0	0
otu4937	0	0	0	0	0	0	0	0	0	0	0	0	0	37	0
otu7348	0	0	0	0	0	0	0	14	0	0	0	0	0	0	0
otu8728	0	3	3	0	0	0	0	13	0	0	0	0	1	0	0
otu8964	0	0	0	0	0	0	0	9	0	2	0	0	7	0	0
otu9270	2	11	3	0	0	0	0	0	0	5	9	4	0	0	0
otu13458	0	0	0	4	0	0	6	0	18	0	0	0	0	0	0
otu14482	0	0	0	0	0	0	0	0	0	0	0	0	0	0	0
otu15381	0	0	0	0	0	0	0	4	0	0	0	0	3	18	17
otu16761	0	0	0	0	0	0	0	0	0	0	0	0	1	0	2
otu17134	0	0	4	0	0	0	8	11	0	0	0	0	0	0	0
otu18769	0	0	0	18	0	27	0	0	0	0	0	0	0	0	0
otu19227	0	0	0	0	0	0	0	0	0	0	0	0	0	0	38
otu19710	0	0	0	0	54	0	0	0	0	0	0	0	0	0	0
otu19896	8	5	0	0	0	0	0	0	0	0	0	0	0	0	22
otu30	0	0	0	0	0	31	11	0	0	0	0	4	0	0	0
otu4111	0	0	0	0	0	33	0	0	0	0	0	0	0	0	0
otu6264	0	0	0	0	0	0	0	0	0	0	0	0	0	15	28
otu8586	0	27	0	0	0	0	0	0	0	0	0	0	0	0	0
otu9483	0	0	0	0	0	0	16	0	6	0	0	0	0	0	4
otu9627	0	0	0	0	0	0	0	0	0	0	0	0	0	0	0
otu9917	0	0	8	27	0	0	0	0	0	0	0	0	0	0	0
otu12358	0	0	0	0	0	0	0	0	0	0	0	0	0	0	0
otu13461	0	0	0	0	0	0	0	0	0	0	0	0	0	0	0
otu14653	0	0	0	0	0	0	0	0	0	0	0	0	0	0	0
otu14849	0	0	2	0	4	0	0	0	0	6	0	0	10	9	0
otu15214	0	0	0	0	0	0	0	0	0	0	0	0	0	55	0
otu15358	4	3	0	0	0	26	0	0	0	0	13	11	0	0	0
otu16585	3	2	2	0	0	0	0	0	0	0	0	0	1	0	0
otu18126	0	0	0	0	0	0	0	0	0	0	0	0	0	0	0
otu18388	0	0	0	0	0	14	0	0	0	0	0	0	0	0	0
otu18811	0	0	0	0	0	0	0	0	0	0	0	0	0	55	0
otu19730	0	0	0	0	0	0	0	0	0	0	0	0	0	0	0
otu1553	0	0	0	0	0	0	1	19	3	0	0	0	0	0	1
otu2857	0	0	0	0	0	0	13	0	15	0	0	0	0	0	0
otu3091	0	0	0	4	3	18	0	0	0	5	0	0	10	0	0
otu4972	0	0	0	0	0	3	0	0	24	3	0	2	0	0	0
otu6313	0	0	0	0	0	0	0	0	0	0	0	0	0	0	0
otu7227	2	7	15	0	0	5	2	0	0	0	0	0	0	0	0
otu7387	0	0	2	3	0	0	0	0	10	0	0	0	0	0	0
otu7929	0	0	0	0	0	0	0	0	0	0	0	0	0	0	0
otu8410	0	0	0	0	0	0	0	0	11	0	14	0	0	0	13
otu10195	0	0	4	0	0	0	0	0	0	0	0	0	4	0	30
otu10940	0	0	0	1	0	0	0	0	7	1	0	0	7	3	5
otu11381	0	0	0	0	0	0	0	0	0	0	0	0	0	0	0
otu12710	0	0	0	0	0	0	0	0	0	0	54	3	0	0	0
otu14241	0	0	0	0	0	0	0	0	0	0	0	0	7	0	30
otu15775	0	0	0	0	0	0	0	0	0	0	0	0	13	21	11
otu16690	0	9	0	0	0	0	0	0	0	0	0	0	0	0	0
otu18378	0	0	0	0	0	0	0	0	0	0	0	0	0	0	18
otu18575	0	0	0	0	0	0	3	2	3	0	0	0	0	0	0
otu19640	0	1	0	0	0	0	0	0	0	0	0	0	35	6	0
otu4	0	0	0	0	0	0	0	0	0	0	0	0	0	0	36
otu378	0	0	0	0	0	0	0	10	0	3	0	0	0	3	4
otu674	4	0	0	0	0	0	0	0	0	0	0	0	0	0	0
otu1232	2	0	0	0	0	0	0	0	0	0	0	0	11	0	26
otu1544	0	3	2	0	0	0	0	0	0	0	0	0	0	0	0
otu2170	0	0	0	0	0	0	0	0	0	0	0	0	0	0	0
otu4263	0	0	0	0	0	0	0	0	0	0	0	3	0	0	34
otu5323	0	0	0	0	0	0	29	0	0	0	0	0	0	0	0
otu6493	0	0	0	0	0	0	0	0	27	0	0	0	0	0	0
otu6508	30	0	0	0	0	0	0	0	0	0	0	0	15	2	3
otu7678	0	0	0	0	0	0	0	0	0	0	0	0	0	0	0
otu9999	0	5	4	25	0	0	0	0	0	0	0	0	0	0	0
otu11498	0	0	0	0	0	0	0	0	0	0	0	0	0	0	0
otu15010	0	0	0	0	0	0	0	24	0	0	0	0	0	0	0
otu15412	0	0	0	0	0	0	0	0	0	33	0	3	0	0	1
otu16465	0	0	0	0	0	0	0	17	7	0	0	0	0	0	0
otu16475	3	1	16	0	33	0	0	0	0	0	0	0	0	0	0
otu18493	0	0	0	0	0	0	0	0	0	0	0	0	0	0	0
otu19424	0	0	0	0	0	0	0	23	0	0	0	0	0	0	0
otu19882	0	0	0	0	0	0	0	0	0	0	0	0	18	28	0
otu20327	0	0	0	0	53	0	0	0	0	0	0	0	0	0	0
otu146	0	0	0	6	23	20	0	0	0	0	0	0	0	0	0
otu364	0	0	0	0	0	0	0	0	0	0	0	0	0	50	3
otu1946	0	0	0	0	0	0	0	0	0	0	0	0	0	0	0
otu2305	0	0	0	0	0	56	0	0	0	0	0	0	0	0	0
otu6208	0	0	0	0	0	0	0	0	0	0	0	0	0	0	0
otu6562	0	0	0	0	0	0	28	0	0	0	0	0	0	0	0
otu6775	0	0	0	0	0	0	0	0	0	0	0	0	0	0	0
otu6916	0	0	0	0	0	0	0	0	0	0	0	18	0	0	0
otu6975	0	0	0	6	0	0	0	0	0	6	13	11	8	0	0
otu7747	0	0	0	0	0	0	0	23	0	0	0	0	0	0	0
otu8299	0	0	0	0	0	7	0	0	5	0	0	0	13	0	0
otu8451	0	2	0	0	0	0	0	0	0	0	0	0	0	6	0
otu8896	0	0	0	0	0	0	0	0	0	0	0	0	12	3	0
otu10570	10	0	0	0	0	0	0	0	0	24	0	0	0	0	0
otu11343	0	0	0	0	0	0	0	0	7	0	0	0	0	0	0
otu11521	0	34	0	0	0	0	0	0	0	0	0	0	0	0	0
otu12028	0	0	0	0	0	0	0	0	0	0	0	0	0	54	0
otu15122	0	5	8	1	0	3	5	0	5	0	0	3	0	0	0
otu15827	0	0	0	0	0	0	0	0	0	0	0	0	0	0	37
otu17117	0	0	0	0	0	0	0	0	0	0	0	0	0	54	0
otu17262	0	0	0	3	0	0	0	12	0	0	0	0	0	0	0
otu19527	0	0	0	0	2	2	0	0	0	5	3	4	9	3	3
otu462	0	0	0	0	0	0	0	0	0	2	30	23	0	0	0
otu1012	4	0	12	0	0	22	0	0	0	0	0	0	0	0	0
otu1568	0	0	0	0	0	0	0	0	0	0	0	20	0	0	23
otu1897	0	0	0	0	0	0	0	0	0	0	0	0	38	0	0
otu3094	2	0	0	0	0	0	0	0	0	4	6	0	0	0	17
otu4109	0	0	0	0	0	0	0	0	0	33	0	12	0	0	0
otu8311	0	0	0	0	0	0	0	23	0	0	0	0	0	0	0
otu8509	0	22	18	0	0	0	0	0	0	0	0	0	0	0	0
otu9030	4	5	7	0	0	0	0	0	0	1	2	3	0	0	0
otu9583	0	0	0	0	0	0	0	0	0	0	0	0	0	0	35
otu10070	0	0	0	0	0	0	0	0	0	0	0	0	15	0	21
otu11087	0	0	0	0	0	0	0	0	0	0	0	0	1	0	1
otu12613	0	0	0	0	0	0	0	0	0	0	0	0	0	0	0
otu13908	4	0	9	23	0	0	0	0	0	0	0	0	0	0	0
otu15416	0	0	0	0	0	0	0	0	0	0	0	0	0	0	36
otu16225	0	0	0	0	0	0	0	0	11	0	0	0	0	0	0
otu18307	0	0	0	0	0	0	0	0	0	3	5	15	0	0	20
otu18532	0	0	0	0	0	0	0	0	0	0	0	0	0	52	0
otu19972	0	0	0	0	0	0	0	0	0	0	0	0	0	0	0
otu506	0	0	0	0	0	0	0	0	0	0	0	0	0	0	1
otu979	0	0	0	0	0	0	0	0	0	0	8	3	0	2	27
otu1273	0	0	0	0	0	0	0	0	25	0	0	0	0	0	0
otu1856	11	0	7	0	0	0	0	0	0	0	0	0	14	15	0
otu2005	0	0	0	0	0	0	0	0	0	0	2	0	0	0	0
otu2154	0	0	0	0	0	0	0	0	0	0	0	0	0	0	0
otu2592	0	0	0	0	0	0	0	0	26	0	0	0	0	0	0
otu4506	0	0	0	0	0	0	0	23	0	0	0	0	0	0	0
otu5553	0	0	0	10	0	0	0	0	0	0	0	3	0	0	0
otu6862	0	0	0	0	0	0	0	0	0	0	0	0	0	51	0
otu6874	0	0	0	0	0	0	0	0	3	1	0	0	0	11	15
otu7202	0	12	12	0	0	0	0	0	0	16	0	0	0	0	0
otu9819	0	0	0	0	0	0	0	0	0	0	0	0	0	0	0
otu10045	6	15	12	6	0	0	0	0	0	0	0	0	0	0	0
otu10656	0	0	3	0	0	0	0	0	0	0	2	0	2	0	15
otu12098	0	2	0	0	0	0	0	0	0	0	0	0	0	0	0
otu12445	4	2	6	0	0	0	0	0	0	0	0	0	0	4	0
otu14617	0	0	0	0	0	0	0	0	0	0	0	0	0	0	0
otu14810	0	0	0	0	0	0	0	0	0	0	0	0	0	0	0
otu15592	0	0	0	0	0	0	0	0	0	24	0	23	0	0	0
otu16195	0	0	0	0	0	0	0	0	0	7	0	0	0	0	0
otu18459	0	0	0	0	0	0	0	22	0	0	0	0	0	0	0
otu18474	0	0	0	0	0	0	0	14	0	0	0	4	0	7	0
otu19183	0	0	0	0	0	0	13	0	0	0	0	0	0	0	0
otu19731	0	0	0	0	0	0	0	0	0	0	0	0	0	0	0
otu256	0	0	0	0	0	13	0	0	0	0	8	0	0	31	0
otu359	0	0	0	0	0	0	0	0	0	0	0	0	0	0	0
otu846	0	0	3	0	0	0	0	0	0	0	0	0	0	0	0
otu4491	0	0	0	0	0	0	0	0	0	0	0	0	14	0	21
otu4998	0	0	0	0	0	0	0	0	0	0	0	0	0	0	0
otu5331	0	0	0	0	0	0	0	23	0	0	0	0	0	0	0
otu5678	0	0	0	0	0	0	0	0	0	0	0	0	0	50	0
otu6323	0	4	4	3	4	3	1	0	0	0	0	0	0	0	0
otu6439	0	0	0	0	0	0	0	22	0	0	0	0	0	0	0
otu6585	0	0	0	0	0	0	0	0	0	0	0	0	0	0	0
otu8057	0	2	0	0	0	0	0	0	0	9	0	0	1	35	0
otu8904	0	0	0	0	0	0	0	23	0	0	0	0	0	0	0
otu9198	0	0	0	0	0	0	0	0	0	4	46	0	0	0	0
otu9560	0	0	0	0	0	0	0	20	0	0	0	0	0	0	0
otu9623	0	6	6	0	0	0	0	0	1	0	0	2	0	9	0
otu13620	0	0	0	0	0	0	0	0	0	0	0	0	0	0	0
otu13744	0	0	0	0	0	0	0	0	0	0	0	0	0	0	0
otu13767	0	0	0	0	0	0	0	0	18	0	0	0	0	0	0
otu14817	0	0	0	0	0	0	0	0	0	0	0	8	0	0	0
otu17781	0	0	0	30	0	0	0	0	0	0	0	0	0	0	0
otu18421	0	0	0	0	0	0	0	0	0	0	0	0	24	0	12
otu19103	0	0	0	0	0	0	0	0	0	0	0	0	0	0	34
otu19633	0	0	0	0	0	0	0	0	0	0	0	0	6	0	0
otu20126	0	0	0	0	0	0	0	0	0	0	0	0	0	0	0
otu741	0	0	0	0	0	0	0	0	0	0	0	0	7	6	0
otu1746	4	0	0	0	0	0	0	0	0	0	0	0	0	9	0
otu4050	0	9	7	0	11	0	0	0	0	0	2	2	0	0	0
otu4549	0	0	0	0	0	0	0	0	0	0	0	0	0	0	0
otu4951	0	0	0	0	0	0	0	0	0	0	0	0	0	0	0
otu5322	0	0	0	0	0	0	0	0	0	0	0	0	0	0	0
otu7512	3	0	0	1	0	0	3	0	0	0	0	0	0	0	0
otu7525	0	0	0	0	0	0	0	0	0	0	0	0	0	0	0
otu11278	0	0	0	0	0	0	0	0	0	0	0	0	0	0	0
otu11325	0	0	0	0	0	0	0	0	0	0	0	0	0	0	0
otu11766	0	0	0	0	0	0	0	0	0	0	0	0	0	0	0
otu14782	0	0	0	0	0	0	0	0	0	0	0	0	0	0	0
otu15843	0	0	0	0	0	0	0	0	0	0	0	0	0	51	0
otu16229	0	0	0	0	0	0	0	0	0	5	34	2	0	0	0
otu16776	0	0	0	0	0	0	0	0	0	0	0	0	0	0	0
otu186	0	0	0	0	0	0	0	22	0	0	0	0	0	0	0
otu1638	0	0	0	1	23	3	0	0	0	0	0	0	0	0	0
otu3106	0	0	0	0	0	0	27	0	0	0	0	0	0	0	0
otu3453	0	0	17	0	0	0	0	0	0	1	0	19	9	0	0
otu3485	0	0	0	0	0	52	0	0	0	0	0	0	0	0	0
otu3588	0	0	0	0	0	0	0	0	25	0	0	0	0	0	0
otu3958	0	0	0	0	48	0	0	0	0	0	0	0	0	0	0
otu7361	0	0	0	0	0	0	0	18	0	0	0	9	0	0	0
otu7650	0	0	0	0	0	0	0	0	0	0	0	0	0	0	0
otu8358	0	0	0	0	48	0	0	0	0	0	0	0	0	0	0
otu8711	0	0	0	0	0	0	0	0	0	0	0	0	0	0	0
otu8970	0	2	0	0	0	0	0	0	0	0	0	0	0	0	0
otu10073	0	0	0	0	0	0	0	2	0	0	0	0	0	46	0
otu10889	0	0	0	0	0	0	0	0	0	0	0	0	0	0	0
otu13192	0	2	0	0	0	0	0	0	0	20	0	0	0	0	0
otu13447	0	0	0	1	0	0	0	0	0	0	0	0	0	0	0
otu14354	0	0	0	17	20	0	0	0	0	0	0	0	0	0	0
otu14893	0	0	0	0	0	0	0	0	0	8	0	0	23	8	0
otu17113	0	0	0	0	0	0	0	0	10	0	0	0	0	0	0
otu18179	0	0	0	0	0	0	0	22	0	0	0	0	0	0	0
otu18190	0	1	0	0	0	0	23	0	0	0	0	0	0	0	0
otu18396	0	0	0	0	0	0	0	3	0	0	0	0	0	0	0
otu18707	0	0	0	0	0	0	0	0	0	0	0	0	0	0	0
otu18920	0	0	0	0	0	0	0	0	0	0	0	0	0	0	34
otu19312	0	0	0	0	0	0	0	22	0	0	0	0	0	0	0
otu19507	0	3	2	0	0	0	0	0	8	0	0	0	1	0	11
otu19592	6	5	2	0	0	0	2	0	0	16	0	0	0	0	0
otu20172	4	6	4	0	0	2	4	0	2	0	0	0	0	0	0
otu335	0	0	0	0	0	0	0	0	0	0	0	0	0	0	0
otu396	0	0	0	0	0	0	0	0	8	0	0	3	0	0	0
otu627	0	0	0	0	0	0	0	0	0	0	0	0	2	0	10
otu1881	4	3	0	0	0	0	0	0	8	3	0	0	0	0	0
otu1934	0	0	0	0	0	0	0	4	19	0	0	0	0	0	0
otu3059	0	2	0	0	0	0	0	0	6	3	0	0	0	0	0
otu4260	0	0	0	5	2	0	0	0	8	0	0	7	0	0	3
otu4357	0	0	0	0	0	0	0	0	0	0	0	0	0	0	0
otu4488	0	0	0	0	0	0	0	0	0	0	27	4	0	8	0
otu4620	0	0	0	0	0	0	0	0	0	0	0	0	0	0	0
otu4853	0	0	0	0	0	0	0	21	0	0	0	0	0	0	0
otu4965	0	0	0	0	0	0	0	0	8	0	0	0	12	15	0
otu7073	0	0	0	0	0	0	0	0	0	0	0	0	0	0	0
otu8122	0	0	0	0	0	0	0	0	0	0	0	0	9	36	0
otu8614	0	2	0	0	0	0	0	0	0	3	18	2	0	5	4
otu8659	0	0	4	0	0	0	9	0	14	0	0	0	0	0	0
otu11336	0	0	0	0	0	0	0	0	0	0	0	0	0	0	0
otu11378	0	17	6	0	0	0	0	0	0	0	0	0	0	0	0
otu12557	0	0	0	0	0	0	0	0	0	0	0	3	0	0	0
otu13196	2	0	0	0	0	0	0	0	0	0	0	0	0	0	24
otu14106	0	0	0	0	0	0	0	0	0	0	0	0	0	0	0
otu16136	0	0	0	0	0	0	0	0	0	0	0	0	18	23	0
otu17478	0	0	0	0	0	0	0	0	0	0	0	0	0	0	0
otu18067	0	0	0	0	0	0	0	0	0	0	0	0	9	0	24
otu18328	0	0	0	0	0	0	0	0	0	0	0	0	35	0	0
otu18457	0	0	0	0	0	0	0	0	0	0	0	0	0	49	0
otu365	0	0	0	0	0	0	0	0	0	0	0	0	0	0	0
otu1883	0	0	0	0	0	0	0	0	24	0	0	0	0	0	0
otu3441	0	0	0	0	0	0	0	0	0	0	0	0	0	0	0
otu3583	0	0	4	0	0	0	0	0	0	0	0	0	0	0	0
otu4715	0	0	0	0	0	0	0	0	0	0	0	17	0	0	0
otu5945	0	0	0	0	0	0	0	21	0	0	0	0	0	0	0
otu6032	0	0	0	0	0	0	0	0	0	0	0	0	0	0	0
otu6445	0	0	0	0	0	0	0	0	24	0	0	0	0	0	0
otu6690	0	0	0	0	0	0	0	0	0	0	0	0	0	0	0
otu6879	0	0	0	0	0	0	0	0	0	0	0	2	0	0	0
otu7345	0	1	0	0	0	0	0	20	0	0	0	0	0	0	0
otu7626	0	0	0	0	0	0	0	0	0	0	0	0	34	0	0
otu7876	0	0	0	0	0	0	0	0	0	0	0	0	0	0	0
otu8574	0	0	0	0	0	0	0	0	0	0	0	0	0	0	0
otu9851	15	19	4	0	0	0	0	0	0	0	0	0	0	0	0
otu9928	0	0	0	0	0	0	0	0	0	0	0	0	0	0	0
otu10454	0	0	0	0	29	0	0	0	0	0	0	2	0	0	0
otu10527	0	0	0	0	0	0	0	0	0	0	0	0	0	0	0
otu11112	0	0	0	0	0	0	5	0	2	0	0	0	0	0	0
otu12295	0	0	0	0	0	0	0	0	0	0	0	0	3	0	0
otu12819	0	2	0	0	26	0	0	0	0	0	0	0	0	0	0
otu14638	0	0	0	28	0	0	0	0	0	0	0	0	0	0	0
otu14949	0	0	0	0	0	0	0	0	0	0	0	0	30	0	4
otu15795	0	5	3	0	0	0	0	0	0	0	0	0	0	0	21
otu15993	0	0	0	0	0	0	0	0	0	0	0	0	0	0	0
otu16188	0	0	0	0	0	0	0	0	0	0	0	0	34	0	0
otu17494	0	0	0	0	0	0	0	0	0	0	0	0	0	0	0
otu18430	0	0	0	0	0	0	0	0	0	0	0	0	0	0	0
otu19397	0	0	0	0	0	0	0	0	0	0	0	0	1	0	2
otu244	0	0	0	0	0	0	0	0	11	0	0	0	0	23	0
otu355	0	0	0	21	4	7	0	0	0	0	0	0	0	0	0
otu617	0	0	0	0	0	0	0	21	0	0	0	0	0	0	0
otu1229	0	0	0	0	0	0	0	0	23	0	0	0	0	0	0
otu1557	0	0	0	0	0	0	0	13	4	3	0	0	0	0	0
otu1574	0	0	0	0	0	0	0	0	0	0	0	0	0	0	0
otu2803	0	0	0	0	0	0	0	0	0	0	0	0	0	0	31
otu7820	6	6	0	0	0	0	0	0	13	5	0	0	0	0	0
otu7988	0	0	0	0	0	0	0	0	0	7	16	2	0	0	9
otu9295	0	0	0	0	0	0	9	0	15	0	0	0	0	0	0
otu9366	0	0	0	0	0	0	0	0	21	0	7	0	0	0	0
otu9549	0	0	0	0	0	0	0	0	0	0	0	0	0	0	0
otu14933	0	3	4	0	0	0	0	0	0	4	13	8	0	0	0
otu15701	0	0	0	0	12	0	0	0	0	0	14	0	0	21	0
otu16385	0	0	0	0	0	0	0	0	0	0	0	0	22	15	0
otu17571	0	0	0	0	0	0	0	0	0	0	0	0	0	0	0
otu17964	0	0	0	26	0	0	0	0	0	0	0	0	0	0	0
otu18237	0	0	0	0	0	0	0	0	9	0	0	0	0	11	0
otu18828	0	0	3	0	0	0	0	17	0	4	0	0	0	0	0
otu1937	5	0	4	10	0	11	0	0	0	0	0	0	0	0	0
otu2092	0	0	0	0	0	0	0	0	0	0	0	2	0	0	0
otu2522	5	6	4	1	0	0	3	0	5	0	0	0	0	0	0
otu2672	0	7	7	0	0	0	2	0	0	1	0	0	0	0	0
otu3552	0	0	0	7	2	33	0	0	0	0	0	0	0	0	0
otu4347	0	3	0	0	0	9	0	3	0	9	0	0	0	0	0
otu4766	2	7	7	0	2	5	0	0	0	0	2	0	0	0	0
otu5392	0	0	0	0	0	0	0	0	0	0	0	0	13	2	17
otu5631	0	0	2	0	0	0	0	0	0	0	0	0	0	0	0
otu6644	0	0	0	0	0	0	0	20	0	0	0	0	0	0	0
otu11629	0	0	0	0	0	0	0	0	0	0	0	0	33	0	0
otu14645	0	3	0	0	0	0	0	0	0	0	3	0	22	8	0
otu15648	5	1	4	0	19	0	2	0	5	0	0	0	0	0	0
otu15676	0	1	0	0	0	0	0	0	0	0	0	0	21	3	0
otu19639	0	0	0	0	0	0	0	0	0	0	0	0	20	15	2
otu20258	0	0	0	0	0	0	0	0	0	0	0	0	0	0	30
otu52	0	0	0	0	16	0	0	0	0	0	0	0	0	30	0
otu64	0	0	0	0	0	0	0	0	0	0	0	0	0	0	0
otu773	0	0	0	0	0	0	0	0	22	0	0	0	0	0	0
otu1334	3	0	0	0	0	0	0	0	0	0	0	0	0	0	0
otu2929	0	6	0	0	0	0	3	5	9	0	0	0	0	0	0
otu4426	0	0	0	0	0	0	0	0	0	0	0	0	2	0	3
otu4940	0	0	0	26	0	0	0	0	0	0	0	0	0	0	0
otu6498	0	0	0	0	0	0	0	0	0	0	0	0	0	0	0
otu6619	0	0	0	0	0	0	0	19	0	0	0	0	0	0	0
otu7787	0	0	0	0	0	0	0	0	0	0	0	0	32	0	0
otu8500	0	0	0	0	0	0	0	0	0	5	0	0	0	0	4
otu11083	0	12	17	0	0	0	0	0	0	0	0	0	0	0	0
otu11311	0	0	0	0	0	0	0	0	0	5	0	0	0	0	27
otu11719	0	0	0	0	0	0	0	0	0	0	0	0	0	0	0
otu13954	4	0	0	0	0	0	0	0	0	0	0	2	0	0	0
otu14231	0	0	0	0	0	0	8	10	4	0	0	0	0	0	0
otu15660	4	0	0	2	5	0	0	0	0	0	3	2	2	5	9
otu17065	0	0	0	0	0	0	0	0	0	0	0	0	0	0	0
otu17791	0	0	0	0	0	0	0	0	0	0	0	0	21	0	11
otu18166	0	0	0	0	17	0	0	0	0	0	0	0	0	0	0
otu18280	0	0	0	0	0	0	0	0	0	0	0	0	0	15	21
otu18946	2	0	4	0	2	0	15	0	0	0	0	0	0	3	0
otu19935	0	0	0	0	0	0	0	0	0	0	0	0	22	0	10
otu20471	0	6	13	0	0	0	0	0	0	0	0	0	0	0	0
otu1298	0	0	0	0	0	0	0	0	0	0	0	0	0	0	0
otu2063	0	0	0	0	0	0	0	0	0	0	0	0	0	0	0
otu2374	0	0	0	0	0	0	0	2	0	0	0	0	2	0	3
otu2777	0	0	0	0	0	0	0	0	0	0	0	0	0	0	0
otu3022	0	0	0	0	0	0	0	0	0	0	0	0	0	0	3
otu3023	0	0	0	0	0	0	0	0	22	0	0	0	0	0	0
otu3834	0	0	0	0	0	0	0	0	10	0	0	0	0	0	0
otu8428	0	0	0	0	0	11	12	0	6	0	0	0	0	0	0
otu9015	0	0	0	0	0	0	0	19	0	0	0	0	0	0	0
otu10227	2	1	0	0	0	0	0	0	0	0	0	0	0	0	12
otu10543	0	0	0	0	0	0	0	0	0	0	0	0	0	0	30
otu12045	0	0	0	0	0	0	0	20	0	0	0	0	0	0	0
otu12254	0	0	0	0	0	0	0	0	0	0	0	0	0	0	0
otu12294	0	0	0	0	41	0	0	0	0	0	0	0	0	0	0
otu12486	0	0	0	0	0	0	0	0	0	0	0	6	8	28	0
otu12905	0	0	0	0	0	0	0	20	0	0	0	0	0	0	0
otu13803	0	0	0	0	0	0	0	0	0	0	0	0	0	45	0
otu14738	0	0	0	0	0	0	0	1	0	5	0	0	0	29	0
otu18612	0	0	0	0	0	0	0	0	0	0	0	0	0	0	0
otu18773	11	7	10	0	5	0	0	0	0	0	2	0	0	0	0
otu18867	0	0	0	0	2	5	0	0	0	0	0	0	0	0	0
otu18945	12	10	13	0	0	0	0	0	0	0	0	0	0	0	0
otu19553	0	0	0	0	0	0	0	0	0	0	0	0	0	0	0
otu20396	0	0	0	0	0	0	0	16	0	0	0	0	0	0	1
otu1104	0	0	0	0	0	0	0	0	0	0	0	0	0	14	0
otu1517	0	0	0	0	0	0	0	0	0	0	0	0	0	0	0
otu1891	0	0	0	0	0	0	0	0	0	3	0	0	0	2	0
otu2923	0	0	0	0	0	0	0	0	0	0	24	21	0	0	0
otu3864	0	0	0	0	0	0	0	0	0	0	0	0	0	6	21
otu4386	0	2	0	0	0	0	0	0	0	0	0	0	0	0	0
otu4654	16	13	9	0	0	0	0	0	0	0	0	0	0	0	0
otu5426	4	3	6	0	0	0	0	0	0	0	0	0	0	0	0
otu7866	0	0	0	0	0	0	0	0	0	24	0	16	0	0	0
otu8013	0	20	11	0	0	0	0	0	0	0	0	0	0	0	0
otu9853	8	9	3	0	0	0	0	0	0	0	0	0	0	0	0
otu10283	9	0	0	0	0	0	0	0	0	0	0	0	26	0	0
otu10868	0	0	0	0	0	0	0	0	0	0	0	0	0	6	0
otu12091	0	0	0	0	0	0	0	0	0	9	14	10	0	0	5
otu12303	0	0	0	0	0	0	0	0	0	0	0	0	16	0	14
otu13480	0	0	0	0	0	0	0	0	0	0	0	0	0	0	0
otu13483	0	0	0	0	0	0	24	0	0	0	0	0	0	0	0
otu14006	0	0	0	6	0	0	0	11	4	0	0	0	0	0	0
otu14628	0	0	0	0	17	28	0	0	0	0	0	0	0	0	0
otu16214	8	18	10	0	0	0	0	0	0	0	0	0	0	0	0
otu16868	0	0	0	0	0	0	0	18	0	0	0	0	0	0	0
otu19692	0	0	0	0	0	0	0	0	0	0	0	0	0	43	0
otu19938	0	0	0	0	0	0	0	0	0	0	0	0	9	15	0
otu20110	0	0	0	0	0	0	0	0	0	0	0	0	0	0	0
otu284	0	0	0	1	0	0	0	0	0	0	0	0	2	0	2
otu2171	0	0	0	0	0	0	0	0	0	2	18	18	0	0	3
otu3046	0	0	0	0	0	0	0	19	0	0	0	0	0	0	0
otu3190	0	0	0	0	0	0	0	0	0	0	0	5	6	0	20
otu3275	0	1	0	0	0	0	0	0	0	0	0	0	0	0	0
otu5471	0	0	0	0	0	0	0	1	6	0	0	0	0	0	0
otu5851	0	0	3	0	0	0	0	0	0	4	28	7	0	0	0
otu7005	0	0	0	0	0	0	0	0	0	0	0	0	0	0	0
otu8306	0	0	0	15	2	11	0	0	0	0	0	0	0	0	0
otu8674	0	0	0	0	0	0	0	11	0	0	0	0	0	0	0
otu8852	0	3	0	0	0	0	7	9	3	0	0	0	0	0	0
otu9389	0	0	0	0	0	0	0	0	0	0	0	0	0	43	0
otu10649	0	0	0	4	0	0	0	10	0	0	0	0	12	0	0
otu11466	0	1	0	0	0	0	0	0	0	0	3	0	28	0	0
otu11478	0	0	0	0	5	0	0	0	0	0	0	0	0	0	0
otu12891	0	0	0	0	0	0	0	0	0	0	0	0	0	0	0
otu13535	0	0	0	0	0	0	0	0	0	0	0	0	0	0	0
otu14075	0	0	0	0	0	0	0	0	0	0	0	0	0	43	0
otu14229	0	0	0	0	0	0	0	1	5	0	0	0	0	0	0
otu16099	0	2	0	0	0	0	0	0	0	12	3	22	0	0	0
otu16343	0	0	0	0	0	0	0	0	0	0	0	0	0	0	0
otu16999	0	0	0	0	0	0	0	0	0	0	0	0	0	0	0
otu17379	2	0	0	1	0	0	2	0	9	0	0	0	0	0	0
otu18893	0	0	0	0	0	0	0	12	0	0	0	0	0	0	0
otu20398	0	0	0	0	0	0	0	0	15	8	0	4	0	0	0
otu41	0	0	0	0	0	0	0	0	0	0	0	0	0	0	0
otu2074	0	0	0	0	0	0	0	0	0	0	0	0	17	12	4
otu2357	0	0	0	0	0	0	0	0	0	0	0	0	2	0	4
otu3376	0	0	0	0	0	0	0	0	0	0	0	0	0	0	0
otu3879	0	0	0	0	0	0	0	0	0	0	0	0	6	0	0
otu4682	0	0	0	24	0	0	0	0	0	0	0	0	0	0	0
otu5265	0	0	0	0	0	0	0	0	0	0	0	0	0	0	0
otu5940	28	5	10	0	0	0	0	0	0	0	0	0	0	0	0
otu6533	0	0	0	0	0	0	4	0	8	0	0	0	0	2	10
otu9788	0	0	0	0	0	0	0	0	0	0	0	0	0	16	0
otu9796	7	2	0	0	0	0	0	0	10	0	0	0	0	0	2
otu10886	0	3	3	0	0	3	5	0	0	1	0	0	3	0	3
otu10904	0	0	0	0	0	0	0	0	0	0	0	0	0	42	0
otu11819	2	3	0	1	3	2	4	0	1	0	2	0	0	0	0
otu11886	0	0	0	0	0	0	0	0	0	0	0	0	0	0	0
otu12165	0	0	0	0	0	0	0	0	0	0	0	0	0	0	0
otu12622	0	0	0	0	0	0	0	0	0	0	23	21	0	0	0
otu13080	0	8	12	0	0	0	0	0	0	16	0	0	0	0	0
otu13145	0	3	3	0	0	2	7	0	0	0	0	0	0	0	2
otu13734	0	0	0	0	0	0	0	0	0	0	0	0	0	0	0
otu14098	0	0	0	0	0	0	0	0	0	0	0	0	0	0	0
otu15565	0	0	0	0	10	0	0	0	0	0	0	0	0	0	0
otu16235	5	13	0	2	0	0	0	0	0	0	2	3	0	0	0
otu17347	0	5	5	0	0	0	11	3	0	0	0	0	0	0	0
otu17376	0	0	0	0	0	0	0	0	0	0	0	0	0	0	0
otu20006	11	14	10	0	0	0	0	0	0	0	0	0	0	0	0
otu20336	0	13	5	0	0	0	0	0	0	0	0	0	0	0	11
otu106	0	0	0	0	0	0	0	0	0	0	0	0	0	0	0
otu532	3	0	0	0	0	0	0	0	0	0	0	12	7	0	0
otu709	0	0	0	0	0	0	0	0	20	0	0	0	0	0	0
otu815	0	1	0	1	0	0	0	0	18	0	0	0	0	0	0
otu1462	0	0	0	0	0	0	0	0	0	0	0	0	0	0	0
otu2003	6	7	4	0	2	0	2	0	1	0	0	0	0	0	0
otu2048	0	0	0	0	0	0	1	0	2	0	0	0	0	0	0
otu2228	0	2	0	0	0	0	0	0	0	5	0	3	0	0	0
otu3440	0	2	0	0	0	0	9	0	5	0	0	0	1	0	0
otu4086	0	0	0	0	0	0	0	0	0	0	0	0	0	0	0
otu5587	0	0	0	0	0	0	0	0	0	5	0	4	6	3	1
otu5635	0	0	0	0	0	0	0	0	20	0	0	0	0	0	0
otu5732	0	0	0	0	0	0	0	0	0	0	0	0	0	0	0
otu5951	0	0	0	0	0	0	0	1	0	0	0	0	3	0	3
otu8031	0	0	0	0	0	0	0	0	0	0	0	0	0	0	0
otu8098	0	0	0	0	0	0	0	0	0	0	0	0	29	0	0
otu9593	0	0	0	0	0	0	0	0	0	0	0	0	0	0	0
otu10177	0	0	0	0	0	0	0	0	0	0	0	0	0	0	0
otu11084	0	0	0	0	0	0	0	0	0	0	0	0	0	41	0
otu11129	0	0	0	0	0	0	0	0	0	0	0	0	0	0	0
otu11781	0	0	0	0	0	0	0	0	0	0	0	0	0	0	0
otu14002	0	0	0	0	0	0	0	0	0	0	0	0	0	0	0
otu14471	0	1	5	9	0	0	0	0	0	0	18	0	0	0	0
otu15593	0	2	0	0	0	0	0	14	0	0	0	0	0	0	4
[truncated: 3,028 more rows]
