# Supplementary material for: Different revegetation types alter soil physical-chemical characteristics and fungal community in the Baishilazi Nature Reserve
Source: PeerJ. 2019 Jan 11;6:e6251. doi: 10.7717/peerj.6251 (PMC6330947; doi:10.7717/peerj.6251)
Supplement: Supplemental Information 3 — JM: Juglans mandshurica; QM: Quercus mongolica; CB: Conifer-broadleaf forest; LG: Larix gmelinii; PK: Pinus koraiensis. File 3 applied for data analyses and preparation for Figure S1, Figure 6, and Table 5. [file peerj-07-6251-s003.xls]

## Sheet: Sheet2
Taxon	CB1	CB2	CB3	LG1	LG2	LG3	PK1	PK2	PK3	QM1	QM2	QM3	JM1	JM2	JM3
Sebacina	2.50383	3.71125	3.4267	1.65718	2.76941	2.56312	31.0362	9.78704	22.6133	2.71428	1.91126	1.73241	0.42416	1.47146	0.823499
Russula	24.9361	10.8577	19.2108	0.284694	0.173884	0.161256	0.241577	0	0.0763391	0.99665	4.20816	1.53709	0.135731	2.83691	0.101876
Tomentella	1.22211	2.68365	1.91555	7.30008	16.9558	11.1436	0.343293	0.564229	0.602231	2.86696	3.24194	3.68562	0.390227	2.60368	0.623992
Mortierella	1.89065	2.75159	1.2898	0.730857	0.419865	0.954806	1.87752	5.81622	3.91874	1.57343	1.42815	2.07634	10.0356	2.48071	7.30537
Trechispora	2.55919	7.29512	7.45786	5.51542	0.708257	1.70592	0	0	0.16116	0.470758	0.508539	0.365165	0.619274	4.99534	0.229221
Piloderma	0.00851644	0.0424628	0.13196	11.358	2.69732	6.65394	0.0720492	0	0.0508927	3.19352	2.08925	2.27167	0.152698	0.0593673	0.101876
Humicola	0.540794	0.496815	0.391623	0.633127	0.614954	1.27732	0.258529	0.95028	0.534374	3.96539	0.822138	2.33111	5.94673	3.08286	4.41039
Suillus	1.37115	0.44586	0.340541	0.0552392	11.9343	9.30193	0.440771	0.0212116	1.03906	0.0339285	0.0169513	0.0594455	0	0	0.212242
Geminibasidium	0.655766	0.89172	0.71088	0	0	0	9.5783	3.6993	8.31672	0.0381696	0.0211891	0.0339688	0.190872	0.547027	0.0679175
Ramaria	0.0127747	0	0	15.518	0.0127232	8.66964	0	0	0.0466517	0	0	0	0	0	0
Archaeorhizomyces	8.44405	2.20807	2.96697	0.335685	0.301115	0.386166	0.377199	0.220601	0.699775	0.0933034	0.228843	0.522271	2.35833	3.58748	1.01876
Cryptococcus	1.39244	1.85563	1.14507	1.82289	0.568302	2.04541	4.85272	1.53996	3.76182	0.725222	0.618723	0.989342	0.441127	0.80994	0.432974
Simplicillium	0.102197	0.14862	0.153244	0.526897	1.8491	0.34373	1.2206	1.51027	0.661606	0.500445	0.550917	0.161352	5.63285	0.0805699	9.13915
Oidiodendron	0.924033	1.95754	1.31108	0.7691	7.57454	5.46573	0.334817	0.356355	0.309598	0.224776	0.483112	0.301473	0.0933152	0.195064	0.199508
Inocybe	0	0.552017	0.306487	3.51406	7.5915	5.72459	0.148337	0.301205	0.335044	0.101785	0.470399	0.428857	0.0975568	0.118735	0.118856
Basidiobolus	1.7118	0.747346	0.736421	2.00136	0.330803	0.683217	1.71223	3.12659	1.62857	0.589508	0.377167	0.615685	1.37428	1.0983	1.32439
Bullera	0.413047	0.976645	1.43027	0.926319	0.330803	0.700191	0.762873	1.52724	1.31473	0.916069	0.589058	0.411872	1.51001	2.66305	1.46872
others	51.3115	62.3779	57.0747	47.0511	45.1673	42.2194	46.743	70.5795	53.9293	80.9958	82.4342	82.4763	70.5972	73.3695	72.4213
