# Supplementary material for: Different revegetation types alter soil physical-chemical characteristics and fungal community in the Baishilazi Nature Reserve
Source: PeerJ. 2019 Jan 11;6:e6251. doi: 10.7717/peerj.6251 (PMC6330947; doi:10.7717/peerj.6251)
Supplement: Supplemental Information 5 — JM:Juglans mandshurica; QM:Quercus mongolica; CB: Conifer-broadleaf forest; LG:Larix gmelinii; PK:Pinus koraiensis. File 5 applied for data analyses and preparation for Figure 3. [file peerj-07-6251-s005.xls]

## Sheet: observed_speciesTreat2
# observed_species.txt
# Treat2
xaxis: 10.0	795	1580	2365	3150	3935	4720	5505	6290	7075	7860	8645	9430	10215	11000	11785	12570	13355	14140	14925	15710	16495	17280	18065	18850	19635	20420	21205	21990	22775	23560
xmax: 24345.0
>>CB
color #ff0000
series 9.2	233.75	342.467	418.667	477.717	528.417	567.883	604.95	633.283	662.783	684.983	704.333	722.55	738.933	753.717	765.783	778.617	786.583	797.25	803.883	812.1	817.95	823.417	828.417	833.367	836.517	840.417	843.167	845.267	847.383	nan
error 0.571547606649	13.3933	23.1853	29.7226	39.9321	47.002	51.4484	58.3575	62.9974	68.4774	68.8897	73.2877	77.8639	84.9971	86.0706	87.2848	92.8613	96.1667	97.46	101.011	102.69	105.218	109.069	110.507	112.804	115.21	117.594	120.058	122.37	124.412	nan
>>PK
color #008000
series 9.21666666667	240.233	338.117	398.217	440.317	471.483	495.2	515.733	529.717	543.1	556.283	565.217	574.417	582.383	588.2	592.417	598.933	604.317	608	612.533	614.55	617.867	620.383	623.717	626.433	627.617	630.05	631.333	633.55	634.717	635.967
error 0.447834294751	50.6653	67.1283	76.3105	80.3851	84.2321	87.682	87.7324	88.597	89.796	87.3772	89.5276	89.365	89.8418	89.4641	88.7636	88.6212	89.7641	88.4469	90.624	89.1011	88.6105	89.8244	89.6117	88.4438	89.1832	89.0947	88.8779	89.3085	89.3347	89.3267
>>LG
color #f27304
series 8.75	193.75	274	321.733	353.517	380.317	398.35	415.633	428.883	441.95	450.05	458.617	465.217	471.15	477.5	483.35	486.267	489.917	494.25	497.45	499.45	502.167	505.383	506.133	507.717	510	511.1	512.267	513.033	514.15	nan
error 0.187082869339	16.5445	26.1517	36.398	39.6519	45.7744	50.5529	52.5099	55.9272	58.8099	59.3932	61.834	64.6694	64.9012	66.1384	68.785	67.8179	68.4109	70.6643	71.2308	71.0303	72.2691	73.0234	73.1337	73.7987	74.3989	74.5988	75.3542	75.4035	76.0096	nan
>>QM
color #ffff00
series 7.43333333333	194.05	280.617	334.833	376.533	412.283	435.8	457.55	473.767	490.183	503.6	513.883	523.767	531.983	540.617	546.367	552.433	557.817	561.833	566.617	569.15	573.583	575.183	578.567	580.183	582.567	583.55	585.667	586.75	587.45	nan
error 0.368178700573	6.23872	8.95306	14.3068	19.3482	27.6845	30.7001	34.6873	38.2816	39.7864	44.8995	46.8142	49.5489	52.7836	53.8936	57.1213	57.6918	59.4835	61.0237	62.4612	62.5726	65.2632	64.9177	66.041	67.2172	67.6545	68.3941	69.6997	70.1047	70.5807	nan
>>JM
color #7cecf4
series 9.61666666667	321.583	460.1	542.65	598.467	642.8	677.217	703.1	722.633	739.167	754.367	767.3	780.85	787.517	798.35	803.483	811.833	817.7	822.367	826.783	832.967	835.75	840.167	842.35	846.117	848.7	851.617	853.783	856.067	857.483	nan
error 0.23213980462	13.746	10.1912	9.44625	11.3282	7.26854	6.70228	10.9109	11.8484	11.9747	14.2678	16.5423	19.5214	18.6936	20.4861	21.44	23.1446	23.9106	25.1623	26.7502	27.7133	29.083	30.1554	30.5812	32.5291	33.3539	34.0253	35.0848	36.5782	37.1413	nan
